# Supplementary material for: Darkening of the Greenland Ice Sheet: Fungal Abundance and Diversity Are Associated With Algal Bloom
Source: Front Microbiol. 2019 Mar 21;10:557. doi: 10.3389/fmicb.2019.00557 (PMC6437116; doi:10.3389/fmicb.2019.00557)
Supplement: Supplementary file 1 [file Table_1.XLSX]

## Sheet: supplementary dataset info
Supplementary Information to
Darkening of the Greenland Ice Sheet: algal bloom is associated with fungal abundance and diversity
L. Perini1, C. Gostinčar1,2, A. Anesio3,4, C. Williamson3, M. Tranter3, N. Gunde–Cimerman1
Departments of 1Biology, Biotechnical Faculty, University of Ljubljana, Večna pot 111, 1000 Ljubljana, Slovenia; 2Molecular and Biomedical Sciences, Jožef Stefan Institute, Jamova cesta 39, 1000 Ljubljana, Slovenia; 3Bristol Glaciology Centre, School of Geographical Sciences, University of Bristol, BS8 1SS, Bristol, UK; 4 Department of Environmental Science, Aarhus University, 4000 Roskilde, Denm…
Corresponding authors: Nina Gunde-Cimerman (Nina.Gunde-Cimerman@bf.uni-lj.si)
Contents of this file
Supplementary Dataset
Introduction
This supplement contains twelve data sheets: ’fungal abundances’, ’bacterial abundances’, ’fungal species list’, ’bacterial species list’, ’PCoA cultivation’, ’NGS fungal species list, level7’, ’NGS bacterial species list, level7’, ’Shannon indeces fungi’, ’Shannon indeces bacteria’, ’Rarefaction curves_fungi’, ’Rarefaction curves_bacteria’, ’SIMPER’, 'Media composition', 'Phylogenetic trees'. Th…

## Sheet: fungal abundances
Sample	Media	fungi CFU/100 mL	std
Cryoconite	DG18	29000	12727.9
	MY1012	0	0
	MM	54000	16970.6
	SNA	359333	209689
	DRBC	0	0
	R2A	0	0
Dark ice	DG18	80	56.5685
	MY1012	25	21.2132
	MM	68666.7	22854.6
	SNA	3666.67	2516.61
	DRBC	235	35.3553
	R2A	45500	19091.9
Clear ice	DG18	0	0
	MY1012	0	0
	MM	58	12.7279
	SNA	68.5	2.12132
	DRBC	1	0
	R2A	3	2.82843
Supraglacial water	DG18	5	5.65685
	MY1012	0	0
	MM	12333.3	3785.94
	SNA	2000	0
	DRBC	0	0
	R2A	75	7.07107
Snow	DG18	22	24.0416
	MY1012	1	0
	MM	16.5	0.707107
	SNA	3	2.82843
	DRBC	0	0
	R2A	13	8.48528

## Sheet: bacterial abundances
Media	Sample	bacteria CFU/100mL	std
R2A	Cryoconite	490000	14142.1
	Dark ice	125000	4242.64
	Clear ice	127	0
	Supraglacial water	330000	10000
	Snow	2	0
	Conc algae	155000	0

## Sheet: fungal species list
Isolate name	Sample	Sampling year	Filtrated volume (ml)	Isolation media	Purification media	EXF-	EXB L-	GenBank accession number	Species	Notes
FS_R2A_100ml_R2_1	Snow	2017	100	R2A	MEA	12442		MK460405	Thelebolus globosus	* is referring to the paper Uetake et al., 2012
FS_R2A_100ml_R2_2	Snow	2017	100	R2A	MEA	13099		MK460406	Thelebolus globosus	Uetake, J., Yoshimura, Y., Nagatsuka, N. and Kanda, H. (2012). Isolation of oligotrophic yeasts from supraglacial environments of different altitude on the Gulkana Glacier (Alaska). FEMS Microbiol. Ecol. 82, 279-286. doi: 10.1111/j.1574-6941.2012.01323.x
FS_R2A_100ml_R2_3	Snow	2017	100	R2A	MEA	12443		MK460375	Penicillium chrysogenum
FS_R2A_100ml_R2_4	Snow	2017	100	R2A	MEA	12525		MK454865	Tilletiopsis washingtonensis
FS_R2A_100ml_R2_5	Snow	2017	100	R2A	MEA	12444		MK460386	Neocucurbitaria sp.
FS_R2A_100ml_R2_6	Snow	2017	100	R2A	MEA	12445		MK460383	Preussia sp.
FS_R2A_100ml_R2_8	Snow	2017	100	R2A	MEA	12446		MK460387	Neocucurbitaria sp.
FS_R2A_100ml_R2_9	Snow	2017	100	R2A	MEA	12447		MK460344	Cladosporium sp.
FS_R2A_100ml_R2_10	Snow	2017	100	R2A	MEA	12448		MK460381	Preussia sp.
FS_R2A_100ml_R2_11	Snow	2017	100	R2A	MEA	12546		MK460356	Dothideomycetes sp.
FS_R2A_100ml_R2_14	Snow	2017	100	R2A	MEA	12449		MK460326	Cladosporium sp.
FS_R2A_100ml_R2_15	Snow	2017	100	R2A	MEA	12450		MK460407	unidentified Ascomycota
FS_R2A_100ml_R2_16	Snow	2017	100	R2A	MEA	12451		MK460382	Preussia sp.
FS_R2A_100ml_R1_17	Snow	2017	100	R2A	MEA	12737		MK460352	Comoclathris sp.
FS_R2A_100ml_R1_18	Snow	2017	100	R2A	MEA	12738		MK460404	Thelebolus globosus
FS_R2A_100ml_R1_19	Snow	2017	100	R2A	MEA	12739		MK460384	Neocucurbitaria sp.
FS_R2A_100ml_R1_20	Snow	2017	100	R2A	MEA	12441		MK460377	Penicillium fusisporum
FS_R2A_100ml_R1_21	Snow	2017	100	R2A	MEA	12875		MK460354	Comoclathris sp.
FS_R2A_100ml_R2_22	Snow	2017	100	R2A	PDA	12605		MK460367	Coniochaeta rosae
FS_R2A_100ml_R1_23	Snow	2017	100	R2A	PDA	12721		MK460355	Comoclathris sp.
FS_R2A_100ml_R1_24	Snow	2017	100	R2A	MEA	12722		MK460380	Preussia sp.
FS_R2A_100ml_R2_25	Snow	2017	100	R2A	SNA	13100		MK460385	Neocucurbitaria sp.
FS_R2A_100ml_R1_26	Snow	2017	100	R2A	SNA	12876		MK460366	unidentified Ascomycota
FS_SNA_100ml_R1_1	Snow	2017	100	SNA	MEA	12432		LSU - MK454775, ITS - MK460317	Aureobasidium pullulans
FS_MM_100ml_R2_1	Snow	2017	100	MM	MEA	12437		MK460409	Venturia sp.
FS_MM_100ml_R1_2	Snow	2017	100	MM	MEA	12436		MK460339	Cladosporium sp.
FS_DG18_100ml_R2_1	Snow	2017	100	DG18	MEA	12438		MK460376	Penicillium fusisporum
FS_DG18_100ml_R2_2	Snow	2017	100	DG18	MEA	12439		MK460378	Penicillium sp.
FS_DG18_100ml_R2_3	Snow	2017	100	DG18	MEA	12440		MK460338	Cladosporium sp.
FS_DG18_100ml_R2_4	Snow	2017	100	DG18	PDA	12433		MK454787	Vishniacozyma victoriae
FS_DG18_100ml_R2_5	Snow	2017	100	DG18	PDA	12434		MK454784	Vishniacozyma carnescens
FS_DG18_100ml_R2_6	Snow	2017	100	DG18	PDA	12435		MK454789	Cystofilobasidium capitatum
FS_MY10_12_100ml_R1_1	Snow	2017	100	My1012	PDA	12727		MK454788	Vishniacozyma victoriae
FS_SNA_100ml_R1_2	Snow	2017	100	SNA	SNA	12880		MK460388	Neocucurbitaria sp.
FS_SNA_100ml_R1_3	Snow	2017	100	SNA	SNA	12877		MK460389	Neocucurbitaria sp.
FS_SNA_100ml_R1_4	Snow	2017	100	SNA	MEA	12723		MK460353	Comoclathris sp.
FS_SNA_100ml_R2_5	Snow	2017	100	SNA	MEA	12724		MK460330	Cladosporium sp.
FS_MM_100ml_R1_4	Snow	2017	100	MM	R2A	13131		LSU - MK454793, ITS - MK460359	Dothiora sp.
FS_MM_100ml_R1_5	Snow	2017	100	MM	MM	12878		MK460390	Neocucurbitaria sp.
FS_MM_100ml_R2_6	Snow	2017	100	MM	R2A	12725		MK454833	Mrakia sp.
FS_MM_100ml_R2_6_5	Snow	2017	100	MM	R2A	12726		MK454791	Cystofilobasidium capitatum
FS_MM_100ml_R2_10	Snow	2017	100	MM	R2A	12869		MK454790	Cystofilobasidium capitatum
FS_MM_100ml_R2_11	Snow	2017	100	MM	R2A	12879		MK460364	Sydowya polyspora
FS_DG18_100ml_R1_7	Snow	2017	100	DG18	MEA	12873		MK460365	Hyalodendriella betulae
FS_DG18_100ml_R1_8	Snow	2017	100	DG18	MEA	12874			Penicillium crustosum
DI_SNA_100ul_R1_1	Dark ice	2017	0.1	SNA	MEA	12421		MK460315	Epicoccum sp.
DI_MY1012_10ml_R2_1	Dark ice	2017	10	My1012	MEA	12418		MK460322	Cladosporium sp.
DI_R2A_10ml_R2_1	Dark ice	2017	10	R2A	PDA	12400		MK460357	Dothiora sp.
DI_R2A_10ml_R2_2	Dark ice	2017	10	R2A	PDA	12518		MK454832	Mrakia sp.
DI_R2A_10ml_R2_3	Dark ice	2017	10	R2A	MEA	12741		MK460411	Venturia sp.
DI_R2A_10ml_R2_8	Dark ice	2017	10	R2A	MEA	12742		MK460343	Cladosporium sp.
DI_R2A_10ml_R2_9	Dark ice	2017	10	R2A	MEA	12547		MK460347	Claussenomyces sp.
DI_R2A_10ml_R1_5	Dark ice	2017	10	R2A	MEA	12409		MK460342	Cladosporium sp.
DI_R2A_10ml_R1_13	Dark ice	2017	10	R2A	PDA	12516		MK454809	Glaciozyma sp. nov. 1
DI_R2A_10ml_R1_14	Dark ice	2017	10	R2A	MEA	12599		MK460408	Venturia sp.
DI_R2A_10ml_R1_15	Dark ice	2017	10	R2A	MEA	12600		MK460341	Cladosporium sp.
DI_R2A_10ml_R1_16	Dark ice	2017	10	R2A	MEA	12410		MK460350	Comoclathris sp.
DI_R2A_10ml_R1_17	Dark ice	2017	10	R2A	MEA	12411		MK460323	Cladosporium sp.
DI_R2A_10ml_R2_18	Dark ice	2017	10	R2A	MEA	12412		MK460335	Cladosporium sp.
DI_R2A_10ml_R1_19	Dark ice	2017	10	R2A	MEA	12740		LSU - MK454783, ITS - MK460319	Bjerkandera adusta
DI_R2A_10ml_R1_20	Dark ice	2017	10	R2A	PDA	12406		MK454810	Glaciozyma sp. nov. 1
DI_R2A_10ml_R2_21	Dark ice	2017	10	R2A	MEA	12601		MK460346	Claussenomyces sp.
DI_R2A_10ml_R1_24	Dark ice	2017	10	R2A	PDA	12407		MK454786	Vishniacozyma victoriae
DI_DRBC_10ml_R2_1	Dark ice	2017	10	DRBC	PDA	12604		LSU - MK454862, ITS - MK460403	Rhodotorula "svalbardensis"
DI_SNA_10ml_R1_1	Dark ice	2017	10	SNA	MEA	12423		MK460336	Cladosporium sp.
DI_SNA_10ml_R1_2	Dark ice	2017	10	SNA	MEA	12603		MK460348	Claussenomyces sp.
DI_SNA_10ml_R1_3	Dark ice	2017	10	SNA	MEA	12424		MK460324	Cladosporium sp.
DI_SNA_10ml_R1_5	Dark ice	2017	10	SNA	MEA	12425		MK460337	Cladosporium sp.
DI_SNA_10ml_R1_6	Dark ice	2017	10	SNA	PDA	12517		MK454847	Phenoliferia glacialis
DI_SNA_10ml_R1_7	Dark ice	2017	10	SNA	MEA	12426		MK460325	Cladosporium sp.
DI_SNA_10ml_R1_8	Dark ice	2017	10	SNA	PDA	12408		MK454848	Phenoliferia glacialis
DI_SNA_10ml_R1_9	Dark ice	2017	10	SNA	MEA	12884		MK460351	Comoclathris lini
DI_DG18_10ml_R1_1	Dark ice	2017	10	DG18	MEA	12427		MK460331	Cladosporium sp.
DI_DG18_10ml_R1_2	Dark ice	2017	10	DG18	MEA	12428		MK460372	Penicillium bialowiezense
DI_DG18_10ml_R2_3	Dark ice	2017	10	DG18	MEA	12429		MK460332	Cladosporium sp.
DI_DG18_10ml_R2_4	Dark ice	2017	10	DG18	MEA	12430		MK460333	Cladosporium sp.
DI_DG18_10ml_R2_5	Dark ice	2017	10	DG18	MEA	12431		MK460321	Cladosporium sp.
DI_MM_10ml_R2_1	Dark ice	2017	10	MM	MEA	12602		MK460345	Claussenomyces sp.
DI_MM_100ul_R1_1	Dark ice	2017	0.1	MM	PDA	12419		LSU - MK454861, ITS - MK460401	Rhodotorula "svalbardensis"
DI_MM_100ul_R2_2	Dark ice	2017	0.1	MM	PDA	12420		MK460402	Rhodotorula "svalbardensis"
DI_R2A_100ul_R1_1	Dark ice	2017	0.1	R2A	PDA		L-2129-Yeast	MK454806	Glaciozyma sp. nov. 1
DI_R2A_100ul_R1_2	Dark ice	2017	0.1	R2A	PDA	12399		MK454777	Basidiomycota sp. 2 *
DI_R2A_100ul_R1_3	Dark ice	2017	0.1	R2A	MEA	12549		MK460361	Helotiales sp.
DI_R2A_100ul_R2_4	Dark ice	2017	0.1	R2A	MEA	12548		MK460362	Helotiales sp.
DI_R2A_100ul_R2_5	Dark ice	2017	0.1	R2A	PDA	12401		MK454807	Glaciozyma sp. nov. 1
DI_R2A_100ul_R2_6	Dark ice	2017	0.1	R2A	MEA	12413		MK460316	Athelia sp.
DI_R2A_100ul_R2_7_1	Dark ice	2017	0.1	R2A	MEA	12862		MK454863	Sporobolomyces ruberrimus
DI_R2A_100ul_R2_8	Dark ice	2017	0.1	R2A	MEA	12414		MK460373	Penicillium bialowiezense
DI_R2A_100ul_R2_9	Dark ice	2017	0.1	R2A	PDA	12402		MK454864	Tilletiopsis washingtonensis
DI_R2A_100ul_R2_10	Dark ice	2017	0.1	R2A	MEA	12415		MK460334	Cladosporium sp.
DI_R2A_100ul_R2_11	Dark ice	2017	0.1	R2A	MEA	12416		MK460368	Microdochium nivale
DI_R2A_100ul_R2_13	Dark ice	2017	0.1	R2A	MEA	12417		MK460310	Acrodontium luzulae
DI_R2A_100ul_R3_15	Dark ice	2017	0.1	R2A	PDA	12404		MK454780	Basidiomycota sp. 4 *
DI_R2A_100ul_R3_16	Dark ice	2017	0.1	R2A	PDA	12405		MK454808	Glaciozyma sp. nov. 1
DI_SNA_100ul_R3_2	Dark ice	2017	0.1	SNA	PDA		L-2133-Yeast	MK454811	Glaciozyma sp. nov. 1
DI_SNA_100ul_R2_3	Dark ice	2017	0.1	SNA	MEA	12422		MK460374	Penicillium bialowiezense
DI_R2A_100ul_R1_17	Dark ice	2017	0.1	R2A	R2A	13075			Oleoguttula mirabilis
DI_R2A_100ul_R1_18	Dark ice	2017	0.1	R2A	R2A	13076		LSU - MK454842	Oleoguttula mirabilis
DI_R2A_100ul_R1_19	Dark ice	2017	0.1	R2A	PDA	12861		MK454776	Basidiomycota sp. 4 *
DI_R2A_100ul_R1_20	Dark ice	2017	0.1	R2A	R2A	13077		LSU - MK454845, ITS - MK460370	Oleoguttula mirabilis
DI_R2A_100ul_R1_21	Dark ice	2017	0.1	R2A	R2A	13078		LSU - MK454844, ITS - MK460369	Oleoguttula mirabilis
DI_R2A_100ul_R2_24	Dark ice	2017	0.1	R2A	R2A	13079		LSU - MK454843	Oleoguttula mirabilis
DI_R2A_100ul_R2_25	Dark ice	2017	0.1	R2A	PDA	12863		MK454779	Basidiomycota sp. 4 *
DI_R2A_100ul_R2_26	Dark ice	2017	0.1	R2A	R2A	13080		MK460371	Oleoguttula mirabilis
DI_MM_100ul_R3_8	Dark ice	2017	0.1	MM	PDA	12865		MK454782	Basidiomycota sp. 6 *
DI_MM_100ul_R3_10	Dark ice	2017	0.1	MM	MEA	12883			Aspergillus sp.
DI_MY10_12_10ml_R2_3	Dark ice	2017	10	My1012	MEA	12707		MK460320	Cadophora sp.
DI_MY10_12_10ml_R1_4	Dark ice	2017	10	My1012	MEA	12706		MK460329	Cladosporium sp.
DI_DG18_10ml_R2_6	Dark ice	2017	10	DG18	MEA	12881		MK460327	Cladosporium sp.
DI_DG18_10ml_R2_8	Dark ice	2017	10	DG18	MEA	12709		MK460328	Cladosporium sp.
DI_MM_10ml_R1_3	Dark ice	2017	10	MM	MEA	12710		MK460340	Cladosporium sp.
DI_DRBC_10ml_R2_2	Dark ice	2017	10	DRBC	PDA	12708		LSU - MK454860, ITS - MK460399	Rhodotorula "svalbardensis"
DI_DRBC_10ml_R2_3	Dark ice	2017	10	DRBC	MEA	12882			Cladosporium sp.
DI_DRBC_10ml_R2_4	Dark ice	2017	10	DRBC	PDA	13154		MK460400	Rhodotorula "svalbardensis"
DI_DRBC_10ml_R2_5	Dark ice	2017	10	DRBC	PDA	12711		MK454805	Glaciozyma sp. nov. 1
DI_DRBC_10ml_R1_6	Dark ice	2017	10	DRBC	MEA	12885		MK460410	Venturia sp.
DI_DRBC_10ml_R1_7	Dark ice	2017	10	DRBC	PDA	12728		MK454804	Glaciozyma sp. nov. 1
CI_DRBC_100ml_R1_1_1	Clear ice	2017	100	DRBC	PDA	12718		MK460392	Rhodotorula "svalbardensis"
CI_DRBC_100ml_R1_1	Clear ice	2017	100	DRBC	PDA	12398		LSU - MK454857, ITS - MK460391	Basidiomycota sp. 2 *
CI_R2A_100ml_R2_2	Clear ice	2017	100	R2A	PDA	12527		MK454796	Glaciozyma sp. nov. 1
CI_R2A_100ml_R1_5	Clear ice	2017	100	R2A	PDA		L-2134_Yeast	MK454795	Glaciozyma sp. nov. 1
CI_R2A_100ml_R2_6	Clear ice	2017	100	R2A	PDA	12397		MK460360	Glaciozyma sp. nov. 1
CI_R2A_100ml_R1_13	Clear ice	2017	100	R2A	R2A	13083		LSU - MK454839	Oleoguttula mirabilis
CI_R2A_100ml_R1_14	Clear ice	2017	100	R2A	PDA	12717		MK454794	Glaciozyma sp. nov. 1
CI_R2A_100ml_R1_15	Clear ice	2017	100	R2A	PDA	13086		MK454828	Glaciozyma sp. nov. 2
CI_SNA_100ml_R1_1	Clear ice	2017	100	SNA	PDA	12712		MK454797	Glaciozyma sp. nov. 1
CI_SNA_100ml_R1_2	Clear ice	2017	100	SNA	PDA	12713		MK454798	Glaciozyma sp. nov. 1
CI_SNA_100ml_R1_3a	Clear ice	2017	100	SNA	MEA	13155		MK460318	Baeospora myosura
CI_SNA_100ml_R1_3b	Clear ice	2017	100	SNA	PDA	13156		MK460393	Rhodotorula "svalbardensis"
CI_SNA_100ml_R1_4	Clear ice	2017	100	SNA	R2A	13081		LSU - MK454840	Oleoguttula mirabilis
CI_MM_100ml_R1_2	Clear ice	2017	100	MM	MEA	12720			Penicillium solitum
CI_MM_100ml_R2_3	Clear ice	2017	100	MM	R2A	13085		LSU - MK454846	Oleoguttula mirabilis
CI_MM_100ml_R1_5	Clear ice	2017	100	MM	R2A	13084		MK460349	Coleophoma sp.
CI_SNA_100ml_R2_6	Clear ice	2017	100	SNA	PDA	12714		MK454799	Glaciozyma sp. nov. 1
CI_SNA_100ml_R2_7	Clear ice	2017	100	SNA	R2A	13082		LSU - MK454841	Oleoguttula mirabilis
CI_SNA_100ml_R2_8	Clear ice	2017	100	SNA	PDA	12715		MK454800	Glaciozyma sp. nov. 1
CI_SNA_100ml_R2_9	Clear ice	2017	100	SNA	PDA	12716		MK454801	Glaciozyma sp. nov. 1
CS_DRBC_10ml_R1_6	Cryoconite	2017	10	DRBC	PDA	12526		MK454785	Vishniacozyma victoriae
CS_MM_100ul_R1_1	Cryoconite	2017	0.1	MM	PDA	12545		MK460395	Rhodotorula "svalbardensis"
CS_MM_100ul_R3_1	Cryoconite	2017	0.1	MM	PDA	12454		LSU - MK454859, ITS - MK460397	Rhodotorula "svalbardensis"
CS_MM_100ul_R1_2	Cryoconite	2017	0.1	MM	PDA	12452		LSU - MK454858, ITS - MK460396	Rhodotorula "svalbardensis"
CS_MM_100ul_R3_3	Cryoconite	2017	0.1	MM	PDA	12867		MK454831	Mrakia sp.
CS_MM_100ul_R3_5	Cryoconite	2017	0.1	MM	PDA	12745		MK454802	Glaciozyma sp. nov. 1
CS_SNA_100ul_R3_2	Cryoconite	2017	0.1	SNA	PDA	12891			Articulospora sp.
CS_SNA_100ul_R3_3	Cryoconite	2017	0.1	SNA	MEA	12744			Articulospora sp.
CS_SNA_100ul_R3_4	Cryoconite	2017	0.1	SNA	PDA	12868		MK454803	Glaciozyma sp. nov. 1
CS_SNA_100ul_R3_5	Cryoconite	2017	0.1	SNA	PDA	12890		MK460398	Rhodotorula "svalbardensis"
CS_DG18_10ml_R1_1	Cryoconite	2017	10	DG18	MEA	12743		MK460379	Preussia sp.
CS_DG18_10ml_R1_1_1	Cryoconite	2017	10	DG18	PDA	12886		MK460394	Rhodotorula "svalbardensis"
CS_DG18_10ml_R1_2	Cryoconite	2017	10	DG18	PDA	12866		LSU - MK454792, ITS - MK460358	Dothiora sp.
CS_DG18_10ml_R1_3	Cryoconite	2017	10	DG18	PDA	13095		MK460311	Articulospora sp.
CS_DG18_10ml_R1_4	Cryoconite	2017	10	DG18	PDA	12887		MK460312	Articulospora sp.
CS_DG18_10ml_R2_5	Cryoconite	2017	10	DG18	PDA	13096		MK460313	Articulospora sp.
CS_DG18_10ml_R2_6	Cryoconite	2017	10	DG18	PDA	12746		MK454838	Mrakia sp.
CS_DG18_10ml_R2_7	Cryoconite	2017	10	DG18	PDA	13097		MK460314	Articulospora sp.
SW_R2A_100ml_R2_1	Supraglacial water	2017	100	R2A	PDA	12523		MK454852	Phenoliferia glacialis
SW_R2A_100ml_R1_8	Supraglacial water	2017	100	R2A	PDA	12521			Phenoliferia glacialis
SW_R2A_100ml_R1_9	Supraglacial water	2017	100	R2A	PDA	12522		MK454816	Glaciozyma sp. nov. 1
SW_MM_100ml_R1_2	Supraglacial water	2017	100	MM	PDA	12520		MK454856	Phenoliferia sp.
SW_R2A_100ul_R2_2	Supraglacial water	2017	0.1	R2A	PDA	12524		MK454818	Glaciozyma sp. nov. 1
SW_R2A_100ul_R2_4	Supraglacial water	2017	0.1	R2A	PDA	12391		MK454853	Phenoliferia glacialis
SW_R2A_100ul_R2_5	Supraglacial water	2017	0.1	R2A	PDA	12392		MK454819	Glaciozyma sp. nov. 2
SW_R2A_100ul_R2_5_1	Supraglacial water	2017	0.1	R2A	PDA	12393		MK454855	Phenoliferia glacialis
SW_R2A_100ul_R3_6	Supraglacial water	2017	0.1	R2A	PDA	12394		MK454824	Glaciozyma sp. nov. 1
SW_R2A_100ul_R3_7	Supraglacial water	2017	0.1	R2A	PDA	12395		MK454781	Basidiomycota sp. 2 *
SW_MM_100ul_R1_2	Supraglacial water	2017	0.1	MM	PDA	12519		MK454812	Glaciozyma sp. nov. 1
SW_MM_100ul_R2_1	Supraglacial water	2017	0.1	MM	PDA	12389		MK454850	Phenoliferia glacialis
SW_MM_100ul_R3_4	Supraglacial water	2017	0.1	MM	PDA	12390		MK454851	Phenoliferia glacialis
SW_SNA_100ul_R1_1	Supraglacial water	2017	0.1	SNA	PDA	12685		MK454829	Glaciozyma watsonii
SW_SNA_100ul_R1_2	Supraglacial water	2017	0.1	SNA	PDA	12686		MK454827	Glaciozyma sp. nov. 1
SW_MM_100ul_R1_6	Supraglacial water	2017	0.1	MM	PDA	12687		MK454813	Glaciozyma sp. nov. 2
SW_MM_100ul_R1_7	Supraglacial water	2017	0.1	MM	PDA	12688		MK454814	Glaciozyma sp. nov. 1
SW_MM_100ul_R3_8	Supraglacial water	2017	0.1	MM	PDA	12689		MK454815	Glaciozyma sp. nov. 2
SW_R2A_100ul_R2_4_1	Supraglacial water	2017	0.1	R2A	PDA	12691		MK454854	Phenoliferia glacialis
SW_R2A_100ul_R2_5_2	Supraglacial water	2017	0.1	R2A	PDA	12692		MK454820	Glaciozyma sp. nov. 2
SW_R2A_100ul_R2_6	Supraglacial water	2017	0.1	R2A	PDA	12693		MK454821	Glaciozyma sp. nov. 1
SW_R2A_100ul_R2_12	Supraglacial water	2017	0.1	R2A	MEA	12894			Cladosporium sp.
SW_R2A_100ul_R2_14	Supraglacial water	2017	0.1	R2A	PDA	12694		MK454817	Glaciozyma sp. nov. 1
SW_R2A_100ul_R1_11	Supraglacial water	2017	0.1	R2A	MEA	12704		LSU - MK454830, ITS - MK460363	Helotiales sp.
SW_R2A_100ul_R3_7_1	Supraglacial water	2017	0.1	R2A	PDA	12695		MK454778	Basidiomycota sp. 2 *
SW_R2A_100ul_R3_8	Supraglacial water	2017	0.1	R2A	PDA	12696		MK454825	Glaciozyma sp. nov. 1
SW_R2A_100ul_R3_8_1	Supraglacial water	2017	0.1	R2A	PDA	12872		MK454826	Glaciozyma sp. nov. 1
SW_R2A_100ul_R3_16	Supraglacial water	2017	0.1	R2A	MEA	12895			Cladosporium sp.
SW_R2A_100ul_R3_17	Supraglacial water	2017	0.1	R2A	PDA	12697		MK454822	Glaciozyma sp. nov. 1
SW_R2A_100ul_R3_20	Supraglacial water	2017	0.1	R2A	PDA	12698		MK454823	Glaciozyma sp. nov. 1
SW_DG18_100ml_R1_1	Supraglacial water	2017	100	DG18	PDA	12699		MK454834	Mrakia sp.
SW_DG18_100ml_R1_2	Supraglacial water	2017	100	DG18	PDA	12700		MK454835	Mrakia sp.
SW_DG18_100ml_R1_3	Supraglacial water	2017	100	DG18	PDA	12701		MK454836	Mrakia sp.
SW_DG18_100ml_R1_4	Supraglacial water	2017	100	DG18	PDA	12702		MK454837	Mrakia sp.
SW_DG18_100ml_R1_5	Supraglacial water	2017	100	DG18	PDA	12703		MK454849	Phenoliferia glacialis
SW_DG18_100ml_R2_6	Supraglacial water	2017	100	DG18	MEA	12705		MK454866	unidentified Ascomycota
DI_MY10-12_5	Dark ice	2016	0.1		MEA	11459			Aspergillus conicus
DI_MY10-12_1	Dark ice	2016	0.1		MEA	11439			Penicillium bialowiezense-like
DI_MY10-12_2	Dark ice	2016	0.1		MEA	11440			Penicillium sp
DI_MY10-12_3	Dark ice	2016	0.1		MEA	11441			Penicillium bialowiezense-like
DI_MY10-12_4	Dark ice	2016	0.1		MEA	11442			Penicillium bialowiezense-like
DI_R2A_1	Dark ice	2016	0.1		MEA	11443			Penicillium bialowiezense-like
DI_DRBC_1	Dark ice	2016	0.1		MEA	11444			Penicillium bialowiezense-like
DI_DG18_1	Dark ice	2016	0.1		MEA	11445			Penicillium bialowiezense-like
DI_DG18_2	Dark ice	2016	0.1		MEA	11446			Penicillium bialowiezense-like
CI_DG18_1	Clear ice	2016	0.1		MEA	11241		MK460422	Penicillium bialowiezense-like
CI_R2A_1	Clear ice	2016	0.1		MEA	11242			Penicillium bialowiezense-like
CI_DRBC_1	Clear ice	2016	0.1		MEA	11452			Penicillium bialowiezense-like
CI_DRBC_2	Clear ice	2016	0.1		MEA	11453			Penicillium bialowiezense-like
CI_MY10-12_3	Clear ice	2016	0.1		MEA	11454			Penicillium bialowiezense-like
CI_R2A_2	Clear ice	2016	0.1		MEA	11455			Penicillium bialowiezense-like
CI_R2A_3	Clear ice	2016	0.1		MEA	11456			Penicillium bialowiezense-like
CI_MY10-12_1	Clear ice	2016	0.1		MEA	11457			Aspergillus conicus
CI_MY10-12_2	Clear ice	2016	0.1		MEA	11458			Aspergillus conicus
DC_MY10-12_9	Dispersed cryoconite	2016	0.1		MEA	11437			Penicillium bialowiezense-like
DC_DG18_2	Dispersed cryoconite	2016	0.1		MEA	11438			Penicillium bialowiezense-like
DC_DRBC_2	Dispersed cryoconite	2016	0.1		MEA	11216		MK460412	Penicillium bialowiezense-like
DC_DRBC_4	Dispersed cryoconite	2016	0.1		MEA	11217		MK460413	Cladosporium sp.
DC_DG18_1	Dispersed cryoconite	2016	0.1		MEA	11218		MK460414	Penicillium bialowiezense-like
DC_MY10-12_1	Dispersed cryoconite	2016	0.1		MEA	11219		MK460415	Aspergillus conicus
DC_MY10-12_2	Dispersed cryoconite	2016	0.1		MEA	11220			Penicillium bialowiezense-like
DC_MY10-12_4	Dispersed cryoconite	2016	0.1		MEA	11221			Penicillium bialowiezense-like
DC_MY10-12_5	Dispersed cryoconite	2016	0.1		MEA	11222			Penicillium bialowiezense-like
DC_MY10-12_6	Dispersed cryoconite	2016	0.1		MEA	11223			Penicillium bialowiezense-like
DC_MY10-12_7	Dispersed cryoconite	2016	0.1		MEA	11224			Penicillium bialowiezense-like
DC_MY10-12_8	Dispersed cryoconite	2016	0.1		MEA	11225		MK460416	Aspergillus restrictus
CS_DRBC_4	Cryoconite	2016	0.1		MEA	11447			Penicillium bialowiezense-like
CS_DRBC_5	Cryoconite	2016	0.1		MEA	11448			Penicillium bialowiezense-like
CS_DG18_2	Cryoconite	2016	0.1		MEA	11449			Penicillium bialowiezense-like
CS_DG18_3	Cryoconite	2016	0.1		MEA	11450			Penicillium bialowiezense-like
CS_R2A_1	Cryoconite	2016	0.1		MEA	11451			Penicillium bialowiezense-like
CS_DRBC_1	Cryoconite	2016	0.1		MEA	11234			Articulospora sp.
CS_DRBC_2	Cryoconite	2016	0.1		MEA	11235		MK460419	Articulospora sp.
CS_MY10-12_1	Cryoconite	2016	0.1		MEA	11236		MK460420	Aspergillus restrictus
CS_MY10-12_2	Cryoconite	2016	0.1		MEA	11237			Penicillium bialowiezense-like
CS_MY10-12_4	Cryoconite	2016	0.1		MEA	11238		MK460421	Aspergillus restrictus
CS_MY10-12_6	Cryoconite	2016	0.1		MEA	11239			Penicillium bialowiezense-like
CS_DG18_1	Cryoconite	2016	0.1		MEA	11240			Penicillium bialowiezense-like
SW_R2A_1	Supraglacial water	2016	0.1		MEA	11226		MK460417	Penicillium bialowiezense-like
SW_R2A_2	Supraglacial water	2016	0.1		MEA	11227			Penicillium bialowiezense-like
SW_R2A_3	Supraglacial water	2016	0.1		MEA	11228			Penicillium bialowiezense-like
SW_MY10-12_1	Supraglacial water	2016	0.1		MEA	11229		MK460418	Penicillium bialowiezense-like
SW_MY10-12_2	Supraglacial water	2016	0.1		MEA	11230			Penicillium bialowiezense-like
SW_MY10-12_3	Supraglacial water	2016	0.1		MEA	11231			Penicillium bialowiezense-like
SW_DRBC_1	Supraglacial water	2016	0.1		MEA	11232			Penicillium bialowiezense-like
SW_DG18_1	Supraglacial water	2016	0.1		MEA	11233			Penicillium bialowiezense-like

## Sheet: bacterial species list
Isolate name	Sample	Sampling year	Filtrated volume (ml)	Isolation media	Purification media	EXF-	EXB L-	Species
FS_R2A_100ml_R2_13	Snow	2017	100	R2A	R2A		L-2264	Curtobacterium sp.	MK453059
DI_R2A_10ml_R1_11	Dark ice	2017	10	R2A	R2A		L-2130	Rugamonas rubra	MK453090
DI_R2A_10ml_R1_12	Dark ice	2017	10	R2A	R2A		L-2131	Sphingomonas glacialis	MK453091
DI_R2A_10ml_R2_22	Dark ice	2017	10	R2A	R2A		L-2132	unidentified Oxalobacteraceae	MK453073
DI_R2A_100ul_R2_7	Dark ice	2017	0.1	R2A	R2A		L-2433	Curtobacterium sp.	MK453060
DI_R2A_100ul_R2_12	Dark ice	2017	0.1	R2A	R2A	12403-Bac		Bacillus sp.	MK453055
DI_R2A_100ul_R1_22	Dark ice	2017	0.1	R2A	R2A		L-2548	Frigoribacterium sp.	MK453062
DI_R2A_100ul_R2_23	Dark ice	2017	0.1	R2A	R2A		L-2549	Frigoribacterium sp.	MK453063
CI_R2A_100ml_R2_1	Clear ice	2017	100	R2A	R2A	12396_bac		Bacillus sp.	MK453054
CI_R2A_100ml_R2_3	Clear ice	2017	100	R2A	R2A		L-2135	Rugamonas rubra	MK453088
CI_R2A_100ml_R1_4	Clear ice	2017	100	R2A	R2A		L-2263	Cryobacterium sp.	MK453057
CI_R2A_100ml_R2_7	Clear ice	2017	100	R2A	R2A		L-2136	Cryobacterium sp.	MK453058
CI_R2A_100ml_R1_10	Clear ice	2017	100	R2A	R2A		L-2431	Cryobacterium sp.	MK453056
CI_R2A_100ml_R1_11	Clear ice	2017	100	R2A	R2A		L-2432	unidentified Oxalobacteraceae	MK453094
CI_R2A_100ml_R1_12	Clear ice	2017	100	R2A	R2A		L-2550	Frigoribacterium sp.	MK453061
CS_DRBC_10ml_R2_1	Cryoconite	2017	10	DRBC	R2A		L-2145	Pseudomonas sp.	MK453079
CS_DRBC_10ml_R2_2	Cryoconite	2017	10	DRBC	R2A		L-2144	Pseudomonas sp.	MK453080
CS_DRBC_10ml_R1_3	Cryoconite	2017	10	DRBC	R2A		L-2643	Pseudomonas sp.	MK453084
CS_DRBC_10ml_R1_4	Cryoconite	2017	10	DRBC	R2A		L-2268	Pseudomonas sp.	MK453077
CS_DRBC_10ml_R1_5	Cryoconite	2017	10	DRBC	R2A		L-2265	Pseudomonas sp.	MK453078
CS_DRBC_10ml_R2_7	Cryoconite	2017	10	DRBC	R2A		L-2696	Pseudomonas sp.	MK453081
CS_R2A_10ml_R1_1	Cryoconite	2017	10	R2A	R2A		L-2137	Pseudomonas sp.	MK453082
CS_R2A_10ml_R1_2	Cryoconite	2017	10	R2A	R2A		L-2266	Janthinobacterium sp.	MK453066
CS_R2A_10ml_R2_3	Cryoconite	2017	10	R2A	R2A		L-2269	Undibacterium sp.	MK453098
CS_R2A_10ml_R2_4	Cryoconite	2017	10	R2A	R2A		L-2142	Pseudomonas sp.	MK453083
CS_R2A_10ml_R2_5	Cryoconite	2017	10	R2A	R2A		L-2294	Janthinobacterium sp.	MK453067
CS_R2A_100ul_R1_1	Cryoconite	2017	0.1	R2A	R2A		L-2267	Undibacterium sp.	MK453095
CS_R2A_100ul_R1_2	Cryoconite	2017	0.1	R2A	R2A		L-2139	Rugamonas rubra	MK453085
CS_R2A_100ul_R1_3	Cryoconite	2017	0.1	R2A	R2A		L-2140	Rugamonas rubra	MK453086
CS_R2A_100ul_R1_4	Cryoconite	2017	0.1	R2A	R2A		L-2141	Rugamonas rubra	MK453087
CS_R2A_100ul_R1_5	Cryoconite	2017	0.1	R2A	R2A		L-2138	Undibacterium sp.	MK453096
CS_R2A_100ul_R2_6	Cryoconite	2017	0.1	R2A	R2A		L-2146	Rugamonas rubra	MK453089
CS_R2A_100ul_R3_7	Cryoconite	2017	0.1	R2A	R2A		L-2147	Undibacterium sp.
CS_R2A_100ul_R3_8	Cryoconite	2017	0.1	R2A	R2A		L-2270	unidentified Oxalobacteraceae	MK453071
CS_R2A_100ul_R3_9	Cryoconite	2017	0.1	R2A	R2A		L-2552	Sphingomonas sp.	MK453092
CS_R2A_100ul_R3_10	Cryoconite	2017	0.1	R2A	R2A		L-2143	Undibacterium sp.	MK453097
SW_R2A_100ml_R2_2	Supraglacial water	2017	100	R2A	R2A		L-2273	Sphingomonas sp.	MK453093
SW_R2A_100ml_R2_4	Supraglacial water	2017	100	R2A	R2A		L-2272	Massilia sp.	MK453070
SW_R2A_100ml_R1_6	Supraglacial water	2017	100	R2A	R2A		L-2275	Massilia sp.	MK453068
SW_R2A_100ml_R1_7	Supraglacial water	2017	100	R2A	R2A		L-2276	Massilia sp.	MK453069
SW_R2A_100ul_R2_3	Supraglacial water	2017	0.1	R2A	R2A		L-2274	unidentified Oxalobacteraceae	MK453075
SW_R2A_100ul_R2_1	Supraglacial water	2017	0.1	R2A	R2A		L-2429	Frigoribacterium sp.	MK453064
SW_R2A_100ul_R1_10	Supraglacial water	2017	0.1	R2A	R2A		L-2428	unidentified Oxalobacteraceae	MK453074
SW_R2A_100ul_R3_15	Supraglacial water	2017	0.1	R2A	R2A		L-2546	unidentified Oxalobacteraceae	MK453076
SW_R2A_100ul_R3_18	Supraglacial water	2017	0.1	R2A	R2A		L-2430	Frigoribacterium sp.	MK453065
SW_R2A_100ul_R3_19	Supraglacial water	2017	0.1	R2A	R2A		L-2547	Mesorhizobium sp.	MK453072
CI_R2A_A1	Clear ice	2016	0.1	R2A	R2A		L-1918	Bacillus sp.	MK453120
CI_R2A_A2	Clear ice	2016	0.1	R2A	R2A		L-1919	Bacillus sp.	MK453121
CI_R2A_B1	Clear ice	2016	0.1	R2A	R2A		L-1920	Bacillus sp.	MK453122
CI_R2A_B2	Clear ice	2016	0.1	R2A	R2A		L-1921	Bacillus sp.	MK453123
CI_R2A_D1	Clear ice	2016	0.1	R2A	R2A		L-1923	Bacillus sp.	MK453125
CI_R2A_D2	Clear ice	2016	0.1	R2A	R2A		L-1924	Bacillus sp.	MK453126
CI_R2A_C	Clear ice	2016	0.1	R2A	R2A		L-1922	Micrococcus lactis	MK453127
CI_R2A_F1	Clear ice	2016	0.1	R2A	R2A		L-1925	Bacillus sp.	MK453124
DC_R2A_A1	Dispersed cryoconite	2016	0.1	R2A	R2A		L-1909	Arthrobacter sp.	MK453111
DC_R2A_A2_2	Dispersed cryoconite	2016	0.1	R2A	R2A		L-1911	Arthrobacter sp.	MK453113
DC_R2A_1_1	Dispersed cryoconite	2016	0.1	R2A	R2A		L-1905	Bacillus sp.	MK453108
DC_R2A_A2_1	Dispersed cryoconite	2016	0.1	R2A	R2A		L-1910	Bacillus sp.	MK453112
DC_R2A_D	Dispersed cryoconite	2016	0.1	R2A	R2A		L-1912	Bacillus sp.	MK453114
DC_R2A_1	Dispersed cryoconite	2016	0.1	R2A	R2A		L-1904	Bacillus sp.	MK453107
DC_R2A_1_2	Dispersed cryoconite	2016	0.1	R2A	R2A		L-1906	Bacillus sp.	MK453109
DC_R2A_2	Dispersed cryoconite	2016	0.1	R2A	R2A		L-1907	Bacillus sp.	MK453110
DC_R2A_E_1	Dispersed cryoconite	2016	0.1	R2A	R2A		L-1913	Bacillus sp.	MK453115
DC_R2A_E_2	Dispersed cryoconite	2016	0.1	R2A	R2A		L-1914	Bacillus sp.	MK453116
DC_R2A_F1	Dispersed cryoconite	2016	0.1	R2A	R2A		L-1915	Bacillus sp.	MK453117
DC_R2A_F1_1	Dispersed cryoconite	2016	0.1	R2A	R2A		L-1916	Bacillus sp.	MK453118
DC_R2A_F1_2	Dispersed cryoconite	2016	0.1	R2A	R2A		L-1917	Bacillus sp.	MK453119
CS_R2A_1	Cryoconite	2016	0.1	R2A	R2A		L-1894	Rhodopseudomonas sp.	MK453099
CS_R2A_F2	Cryoconite	2016	0.1	R2A	R2A		L-1900	Sphingomonas sp.	MK453105
CS_R2A_F3	Cryoconite	2016	0.1	R2A	R2A		L-1901	Sphingomonas sp.	MK453106
CS_R2A_G2_2	Cryoconite	2016	0.1	R2A	R2A		L-1902	Sphingomonas sp.
CS_R2A_C_1	Cryoconite	2016	0.1	R2A	R2A		L-1895	Bacillus sp.	MK453100
CS_R2A_F1_1	Cryoconite	2016	0.1	R2A	R2A		L-1898	Cryobacterium psychrotolerans	MK453103
CS_R2A_F1_2	Cryoconite	2016	0.1	R2A	R2A		L-1899	Cryobacterium psychrotolerans	MK453104
CS_R2A_C_2	Cryoconite	2016	0.1	R2A	R2A		L-1896	Bacillus sp.	MK453101
CS_R2A_E	Cryoconite	2016	0.1	R2A	R2A		L-1897	Bacillus sp.	MK453102

## Sheet: PCoA cultivation
Principal Component Analysis (PCA) based on presence/absence data of fungal species in the studied environments. The PCA was developed in R with the prcomp function and plotted with ggbiplot (Vu, 2011).
Vu, V.Q. (2011). ggbiplot: A ggplot2 based biplot. R package.

## Sheet: NGS fungal species list, level7
index	C-ice16-1	C-ice16-2	C-ice17-1	C-ice17-2	Cry17-1	Cry17-2	D-ice16-1	D-ice16-2	D-ice17-1	D-ice17-2	S-wtr16	S-wtr17-1	S-wtr17-2	Snow17-1	Snow17-2	BioProject accession code
Unassigned;__;__;__;__;__;__	14	0	0	22	17	9	0	0	0	4	4	0	0	0	0	PRJNA507743
k__Fungi;__;__;__;__;__;__	3700	7986	6093	29316	23180	105802	1845	2250	2620	3398	578	608	2439	606	4773
k__Fungi;p__Ascomycota;__;__;__;__;__	10	0	0	14	0	0	8	19	0	15	0	0	0	959	445
k__Fungi;p__Ascomycota;c__Dothideomycetes;__;__;__;__	0	0	0	0	2	3	0	0	0	4	0	0	0	82	3915
k__Fungi;p__Ascomycota;c__Dothideomycetes;o__Capnodiales;__;__;__	0	0	0	0	5	4	0	5	16	2	0	0	0	142	4899
k__Fungi;p__Ascomycota;c__Dothideomycetes;o__Capnodiales;f__Cladosporiaceae;__;__	0	0	0	0	0	0	0	0	19	0	0	0	0	0	0
k__Fungi;p__Ascomycota;c__Dothideomycetes;o__Capnodiales;f__Cladosporiaceae;g__Cladosporium;__	0	0	12	0	0	0	65	0	0	35	0	3	7	691	3353
k__Fungi;p__Ascomycota;c__Dothideomycetes;o__Capnodiales;f__Cladosporiaceae;g__Rachicladosporium;s__unidentified	0	0	0	0	0	0	2	12	0	0	0	0	0	18	512
k__Fungi;p__Ascomycota;c__Dothideomycetes;o__Capnodiales;f__Teratosphaeriaceae;__;__	0	0	0	0	0	0	0	0	0	0	0	0	0	0	63
k__Fungi;p__Ascomycota;c__Dothideomycetes;o__Capnodiales;f__Teratosphaeriaceae;g__Bryochiton;s__Bryochiton_monascus	0	0	557	0	0	0	0	0	0	0	0	0	0	0	0
k__Fungi;p__Ascomycota;c__Dothideomycetes;o__Capnodiales;f__Teratosphaeriaceae;g__Catenulostroma;s__Catenulostroma_hermanusense	0	0	0	0	0	0	2	0	0	0	0	0	0	0	0
k__Fungi;p__Ascomycota;c__Dothideomycetes;o__Capnodiales;f__Teratosphaeriaceae;g__Lapidomyces;s__Lapidomyces_hispanicus	0	0	0	0	0	0	0	2	0	0	0	0	0	0	0
k__Fungi;p__Ascomycota;c__Dothideomycetes;o__Capnodiales;f__Teratosphaeriaceae;g__Meristemomyces;s__Meristemomyces_frigidus	0	0	0	0	0	0	11	13	0	0	0	0	0	18	701
k__Fungi;p__Ascomycota;c__Dothideomycetes;o__Capnodiales;f__Teratosphaeriaceae;g__Oleoguttula;s__Oleoguttula_mirabilis	145	62	1608	1461	108	258	1368	1203	1689	2396	12	27	53	667	896
k__Fungi;p__Ascomycota;c__Dothideomycetes;o__Dothideales;__;__;__	4	11	0	0	0	0	0	0	0	0	0	0	0	4419	347
k__Fungi;p__Ascomycota;c__Dothideomycetes;o__Dothideales;f__Aureobasidiaceae;g__Aureobasidium;__	0	0	0	165	84	0	96	87	3	0	3	13	130	1785	8065
k__Fungi;p__Ascomycota;c__Dothideomycetes;o__Dothideales;f__Dothideaceae;__;__	0	0	0	0	0	0	0	17	0	0	0	0	0	1118	43
k__Fungi;p__Ascomycota;c__Dothideomycetes;o__Dothideales;f__Dothideaceae;g__Endoconidioma;s__Endoconidioma_populi	0	0	0	0	0	0	0	0	20	9	0	0	0	2037	156
k__Fungi;p__Ascomycota;c__Dothideomycetes;o__Dothideales;f__Dothideales_fam_Incertae_sedis;g__Hortaea;s__Hortaea_werneckii	0	0	0	0	34	4	0	0	0	0	0	0	66	0	0
k__Fungi;p__Ascomycota;c__Dothideomycetes;o__Dothideales;f__Dothioraceae;g__Hormonema;s__Hormonema_macrosporum	0	0	0	0	0	5	0	0	23	20	0	0	0	0	0
k__Fungi;p__Ascomycota;c__Dothideomycetes;o__Dothideales;f__Dothioraceae;g__Perusta;s__Perusta_inaequalis	0	2	0	0	0	0	0	0	36	0	0	0	0	0	0
k__Fungi;p__Ascomycota;c__Dothideomycetes;o__Dothideales;f__Dothioraceae;g__Sydowia;s__Sydowia_polyspora	0	0	0	0	0	0	0	0	2	0	0	0	0	0	0
k__Fungi;p__Ascomycota;c__Dothideomycetes;o__Pleosporales;__;__;__	17	0	0	0	0	4	0	0	30	13	0	0	0	17103	18764
k__Fungi;p__Ascomycota;c__Dothideomycetes;o__Pleosporales;f__Didymellaceae;__;__	0	0	7	19	6	0	0	0	74	18	0	9	100	21	437
k__Fungi;p__Ascomycota;c__Dothideomycetes;o__Pleosporales;f__Phaeosphaeriaceae;__;__	0	0	0	0	0	0	3	0	0	0	0	0	0	3965	1900
k__Fungi;p__Ascomycota;c__Dothideomycetes;o__Pleosporales;f__Phaeosphaeriaceae;g__Chaetosphaeronema;s__unidentified	0	0	0	0	0	0	0	0	0	0	0	0	0	201	6463
k__Fungi;p__Ascomycota;c__Dothideomycetes;o__Pleosporales;f__Phaeosphaeriaceae;g__Juncaceicola;__	0	0	0	0	2	0	0	0	3	82	0	0	0	2675	193
k__Fungi;p__Ascomycota;c__Dothideomycetes;o__Pleosporales;f__Phaeosphaeriaceae;g__Leptospora;s__Leptospora_rubella	0	0	0	0	0	0	0	0	0	0	29	0	0	0	0
k__Fungi;p__Ascomycota;c__Dothideomycetes;o__Pleosporales;f__Phaeosphaeriaceae;g__Phaeosphaeria;s__Phaeosphaeria_triglochinicola	0	0	0	0	4	5	0	0	0	0	0	0	0	0	0
k__Fungi;p__Ascomycota;c__Dothideomycetes;o__Pleosporales;f__Pleosporaceae;__;__	0	0	0	0	0	0	0	0	0	7	0	0	0	15938	3387
k__Fungi;p__Ascomycota;c__Dothideomycetes;o__Pleosporales;f__Pleosporaceae;g__Alternaria;__	0	0	0	0	0	0	0	0	0	0	0	0	0	1126	89
k__Fungi;p__Ascomycota;c__Dothideomycetes;o__Pleosporales;f__Pleosporaceae;g__Comoclathris;__	0	0	0	0	0	0	0	0	0	0	0	0	0	65	2654
k__Fungi;p__Ascomycota;c__Dothideomycetes;o__Pleosporales;f__Pleosporaceae;g__Comoclathris;s__Comoclathris_sedi	44	70	4	12	0	0	9	35	13	0	0	0	0	19555	81569
k__Fungi;p__Ascomycota;c__Dothideomycetes;o__Pleosporales;f__Pleosporaceae;g__Comoclathris;s__Comoclathris_spartii	0	0	0	0	0	0	0	0	0	0	0	0	0	4160	293
k__Fungi;p__Ascomycota;c__Dothideomycetes;o__Pleosporales;f__Sporormiaceae;g__Preussia;__	0	0	0	0	0	0	0	0	0	0	0	0	0	163	4755
k__Fungi;p__Ascomycota;c__Dothideomycetes;o__Pleosporales;f__Sporormiaceae;g__Sporormiella;s__Sporormiella_leporina	9	7	0	0	0	0	40	25	35	6	0	4	0	4288	8258
k__Fungi;p__Ascomycota;c__Dothideomycetes;o__Pleosporales;f__Sporormiaceae;g__unidentified;s__unidentified	0	0	0	10	0	0	0	0	16	29	0	0	0	32864	50904
k__Fungi;p__Ascomycota;c__Dothideomycetes;o__Pleosporales;f__Torulaceae;g__Torula;s__Torula_hollandica	0	0	0	0	0	0	0	0	0	0	2	0	0	0	0
k__Fungi;p__Ascomycota;c__Dothideomycetes;o__Pleosporales;f__unidentified;g__unidentified;s__unidentified	0	0	0	0	0	0	18	0	0	0	0	0	0	0	0
k__Fungi;p__Ascomycota;c__Dothideomycetes;o__Venturiales;f__Venturiaceae;g__Venturia;__	0	0	0	0	0	0	0	0	30	24	0	4	0	625	1216
k__Fungi;p__Ascomycota;c__Dothideomycetes;o__Venturiales;f__Venturiaceae;g__Venturia;s__Venturia_minuta	0	0	0	0	0	0	0	0	0	0	0	0	0	167	0
k__Fungi;p__Ascomycota;c__Eurotiomycetes;__;__;__;__	0	0	0	0	0	0	4	0	0	0	0	0	0	0	0
k__Fungi;p__Ascomycota;c__Eurotiomycetes;o__Chaetothyriales;__;__;__	0	0	0	0	0	0	0	0	2	4	0	0	4	395	43
k__Fungi;p__Ascomycota;c__Eurotiomycetes;o__Chaetothyriales;f__Herpotrichiellaceae;__;__	0	0	0	0	0	2	0	0	0	2	0	0	89	0	0
k__Fungi;p__Ascomycota;c__Eurotiomycetes;o__Chaetothyriales;f__Herpotrichiellaceae;g__Cladophialophora;__	3907	5216	8347	1426	9806	50672	1618	2721	77	202	445	214	267	2	0
k__Fungi;p__Ascomycota;c__Eurotiomycetes;o__Chaetothyriales;f__Herpotrichiellaceae;g__Cladophialophora;s__Cladophialophora_humicola	0	0	0	0	0	0	0	22	0	0	0	0	0	0	0
k__Fungi;p__Ascomycota;c__Eurotiomycetes;o__Chaetothyriales;f__Herpotrichiellaceae;g__Exophiala;s__Exophiala_phaeomuriformis	0	0	0	0	0	0	15	0	0	0	0	0	0	0	0
k__Fungi;p__Ascomycota;c__Eurotiomycetes;o__Chaetothyriales;f__Herpotrichiellaceae;g__Phialophora;s__unidentified	1352	776	1138	1046	989	5017	952	1744	172	424	69	1299	1044	0	0
k__Fungi;p__Ascomycota;c__Eurotiomycetes;o__Chaetothyriales;f__Herpotrichiellaceae;g__unidentified;s__unidentified	0	0	0	0	0	0	0	0	0	0	0	0	0	9	437
k__Fungi;p__Ascomycota;c__Eurotiomycetes;o__Chaetothyriales;f__unidentified;g__unidentified;s__unidentified	0	0	0	0	0	0	0	0	0	0	0	0	0	443	45
k__Fungi;p__Ascomycota;c__Eurotiomycetes;o__Eurotiales;f__Aspergillaceae;__;__	12	78	0	0	0	0	0	0	0	0	267	0	0	0	0
k__Fungi;p__Ascomycota;c__Eurotiomycetes;o__Eurotiales;f__Aspergillaceae;g__Aspergillus;__	0	0	0	0	6	0	0	7	0	0	0	0	0	15	649
k__Fungi;p__Ascomycota;c__Eurotiomycetes;o__Eurotiales;f__Aspergillaceae;g__Penicillium;__	4	29	700	718	0	0	4	8	0	0	112	0	12	281	31
k__Fungi;p__Ascomycota;c__Eurotiomycetes;o__Verrucariales;f__Verrucariaceae;__;__	0	0	8	6	0	0	0	0	0	0	0	0	0	0	0
k__Fungi;p__Ascomycota;c__Lecanoromycetes;__;__;__;__	0	0	0	0	0	0	0	0	0	0	0	0	0	855	74
k__Fungi;p__Ascomycota;c__Lecanoromycetes;o__Lecanorales;__;__;__	0	0	0	0	0	0	0	0	0	0	0	0	0	1807	192
k__Fungi;p__Ascomycota;c__Lecanoromycetes;o__Lecanorales;f__Parmeliaceae;g__Bryoria;__	0	0	0	0	0	0	0	3	0	0	0	0	0	0	0
k__Fungi;p__Ascomycota;c__Lecanoromycetes;o__Lecanorales;f__Parmeliaceae;g__Pseudephebe;s__Pseudephebe_minuscula	0	0	0	0	0	0	57	0	0	0	0	0	0	0	0
k__Fungi;p__Ascomycota;c__Lecanoromycetes;o__Lecanorales;f__Porpidiaceae;g__Bellemerea;s__Bellemerea_alpina	0	0	0	0	0	0	0	0	0	0	0	0	0	0	22
k__Fungi;p__Ascomycota;c__Lecanoromycetes;o__Rhizocarpales;f__Rhizocarpaceae;g__Rhizocarpon;__	0	0	0	0	0	0	0	0	5	0	0	0	0	0	0
k__Fungi;p__Ascomycota;c__Lecanoromycetes;o__Rhizocarpales;f__Rhizocarpaceae;g__Rhizocarpon;s__unidentified	0	0	0	0	0	0	0	0	0	0	0	0	0	431	768
k__Fungi;p__Ascomycota;c__Leotiomycetes;__;__;__;__	0	0	897	0	0	73	4	14	0	0	0	0	0	662	67
k__Fungi;p__Ascomycota;c__Leotiomycetes;o__Erysiphales;f__Erysiphaceae;g__Blumeria;s__Blumeria_graminis	0	0	0	0	0	0	0	25	0	0	0	0	0	0	0
k__Fungi;p__Ascomycota;c__Leotiomycetes;o__Erysiphales;f__Erysiphaceae;g__Erysiphe;__	0	0	0	0	0	0	0	0	0	0	0	0	178	0	0
k__Fungi;p__Ascomycota;c__Leotiomycetes;o__Helotiales;__;__;__	7	0	9013	32703	73	230	284	478	791	1707	0	66	39	0	9
k__Fungi;p__Ascomycota;c__Leotiomycetes;o__Helotiales;f__Helotiaceae;__;__	0	0	0	0	0	0	0	0	0	0	0	0	0	22	640
k__Fungi;p__Ascomycota;c__Leotiomycetes;o__Helotiales;f__Helotiaceae;g__Scytalidium;s__Scytalidium_lignicola	0	0	0	0	0	0	0	0	0	0	0	0	68	0	0
k__Fungi;p__Ascomycota;c__Leotiomycetes;o__Helotiales;f__Helotiales_fam_Incertae_sedis;g__Acephala;s__unidentified	0	0	0	0	0	0	16	0	0	0	0	0	0	0	0
k__Fungi;p__Ascomycota;c__Leotiomycetes;o__Helotiales;f__Helotiales_fam_Incertae_sedis;g__unidentified;s__unidentified	0	0	727	0	0	0	0	0	0	0	0	0	0	0	0
k__Fungi;p__Ascomycota;c__Leotiomycetes;o__Helotiales;f__Hyaloscyphaceae;g__Cladochasiella;s__Cladochasiella_divergens	71	40	0	0	115	602	82	154	8	56	10	0	6	0	0
k__Fungi;p__Ascomycota;c__Leotiomycetes;o__Helotiales;f__Hyaloscyphaceae;g__Lachnum;s__Lachnum_pudibundum	0	0	0	398	0	0	0	0	0	0	0	0	0	0	0
k__Fungi;p__Ascomycota;c__Leotiomycetes;o__Helotiales;f__Sclerotiniaceae;__;__	0	0	0	0	0	0	0	0	0	0	0	0	0	34	1080
k__Fungi;p__Ascomycota;c__Leotiomycetes;o__Helotiales;f__Sclerotiniaceae;g__unidentified;s__unidentified	0	0	0	0	0	0	0	0	0	0	0	0	0	0	154
k__Fungi;p__Ascomycota;c__Leotiomycetes;o__Thelebolales;f__Thelebolaceae;g__Thelebolus;s__Thelebolus_globosus	0	0	0	0	0	0	0	0	0	0	0	0	0	111	4791
k__Fungi;p__Ascomycota;c__Saccharomycetes;o__Saccharomycetales;f__Dipodascaceae;g__Geotrichum;s__Geotrichum_restrictum	0	0	0	0	0	0	0	0	0	0	0	0	0	0	828
k__Fungi;p__Ascomycota;c__Saccharomycetes;o__Saccharomycetales;f__Saccharomycetales_fam_Incertae_sedis;g__Candida;__	0	0	0	0	0	0	0	0	0	0	7	0	0	0	0
k__Fungi;p__Ascomycota;c__Saccharomycetes;o__Saccharomycetales;f__Saccharomycetales_fam_Incertae_sedis;g__Candida;s__Candida_glabrata	0	0	0	0	0	0	0	0	0	0	0	3	0	0	0
k__Fungi;p__Ascomycota;c__Saccharomycetes;o__Saccharomycetales;f__Saccharomycetales_fam_Incertae_sedis;g__Candida;s__Candida_palmioleophila	0	0	0	0	0	0	0	0	0	0	0	0	11	0	0
k__Fungi;p__Ascomycota;c__Saccharomycetes;o__Saccharomycetales;f__Saccharomycetales_fam_Incertae_sedis;g__Candida;s__Candida_sake	0	0	0	0	0	0	0	0	5	0	0	0	0	22	1401
k__Fungi;p__Ascomycota;c__Sordariomycetes;o__Chaetosphaeriales;f__Chaetosphaeriaceae;g__Chloridium;s__unidentified	0	0	0	0	0	0	0	0	0	0	0	0	79	0	0
k__Fungi;p__Ascomycota;c__Sordariomycetes;o__Glomerellales;f__Plectosphaerellaceae;g__Acrostalagmus;s__Acrostalagmus_luteoalbus	0	0	0	0	0	0	0	0	0	0	0	8	0	0	0
k__Fungi;p__Ascomycota;c__Sordariomycetes;o__Hypocreales;f__Nectriaceae;g__Fusarium;__	0	0	135	0	0	0	0	0	0	0	0	0	0	142	13
k__Fungi;p__Ascomycota;c__Sordariomycetes;o__Trichosphaeriales;f__Trichosphaeriaceae;g__Nigrospora;s__Nigrospora_oryzae	0	0	0	0	0	0	9	0	0	0	0	0	0	0	0
k__Fungi;p__Ascomycota;c__Sordariomycetes;o__Xylariales;f__Hyponectriaceae;g__Physalospora;s__Physalospora_scirpi	0	0	0	0	0	0	0	0	0	0	0	0	0	123	5152
k__Fungi;p__Ascomycota;c__Taphrinomycetes;o__Taphrinales;f__Taphrinaceae;g__Taphrina;s__Taphrina_mirabilis	0	0	0	0	0	0	0	0	0	0	0	0	75	0	0
k__Fungi;p__Basidiomycota;__;__;__;__;__	0	0	0	0	3	0	0	0	7	29	11	2746	760	0	0
k__Fungi;p__Basidiomycota;c__Agaricomycetes;__;__;__;__	0	0	0	0	0	17	180	78	19	0	0	23	2	0	0
k__Fungi;p__Basidiomycota;c__Agaricomycetes;o__Agaricales;f__Lycoperdaceae;g__Lycoperdon;__	0	0	0	0	0	0	0	0	0	0	0	0	0	4516	6295
k__Fungi;p__Basidiomycota;c__Agaricomycetes;o__Agaricales;f__Physalacriaceae;g__Cylindrobasidium;s__Cylindrobasidium_evolvens	0	0	0	0	0	0	0	0	0	0	0	0	5	0	0
k__Fungi;p__Basidiomycota;c__Agaricomycetes;o__Agaricales;f__Psathyrellaceae;g__Coprinellus;s__Coprinellus_micaceus	0	0	0	0	0	0	0	0	6	42	8	0	0	0	0
k__Fungi;p__Basidiomycota;c__Agaricomycetes;o__Agaricales;f__Psathyrellaceae;g__Coprinopsis;s__unidentified	0	0	0	0	0	0	0	0	0	121	0	0	3	0	0
k__Fungi;p__Basidiomycota;c__Agaricomycetes;o__Agaricales;f__Psathyrellaceae;g__Psathyrella;s__Psathyrella_candolleana	0	0	0	0	0	0	0	0	0	4	0	50	0	0	0
k__Fungi;p__Basidiomycota;c__Agaricomycetes;o__Agaricales;f__Schizophyllaceae;g__Schizophyllum;s__Schizophyllum_commune	0	0	0	0	0	0	10	0	0	0	0	22	5	0	0
k__Fungi;p__Basidiomycota;c__Agaricomycetes;o__Cantharellales;f__Botryobasidiaceae;g__Botryobasidium;s__Botryobasidium_subcoronatum	0	0	0	0	0	0	0	0	0	0	0	0	0	7	198
k__Fungi;p__Basidiomycota;c__Agaricomycetes;o__Cantharellales;f__Cantharellales_fam_Incertae_sedis;g__Sistotrema;s__Sistotrema_brinkmannii	3	0	0	0	0	0	0	0	0	0	0	0	0	0	0
k__Fungi;p__Basidiomycota;c__Agaricomycetes;o__Hymenochaetales;f__Hymenochaetales_fam_Incertae_sedis;g__Resinicium;s__Resinicium_bicolor	746	3669	0	0	0	0	0	0	0	0	4	0	0	0	0
k__Fungi;p__Basidiomycota;c__Agaricomycetes;o__Hymenochaetales;f__Hymenochaetales_fam_Incertae_sedis;g__Trichaptum;s__Trichaptum_biforme	9	26	0	0	0	0	0	0	0	0	0	0	0	0	0
k__Fungi;p__Basidiomycota;c__Agaricomycetes;o__Hymenochaetales;f__Schizoporaceae;g__Hyphodontia;s__Hyphodontia_quercina	0	0	0	0	0	0	9	26	0	0	0	0	0	0	0
k__Fungi;p__Basidiomycota;c__Agaricomycetes;o__Hymenochaetales;f__Schizoporaceae;g__Schizopora;s__Schizopora_flavipora	0	0	7	0	0	0	4	87	0	0	7	0	590	0	0
k__Fungi;p__Basidiomycota;c__Agaricomycetes;o__Hymenochaetales;f__Schizoporaceae;g__unidentified;s__unidentified	0	14	11	11	44	0	0	0	0	0	0	0	0	0	0
k__Fungi;p__Basidiomycota;c__Agaricomycetes;o__Phallales;f__Phallaceae;g__Phallus;s__Phallus_impudicus	0	0	0	0	0	0	0	0	0	0	6	0	0	0	0
k__Fungi;p__Basidiomycota;c__Agaricomycetes;o__Polyporales;f__Coriolaceae;g__Trametes;s__Trametes_gibbosa	92	142	0	5501	0	0	0	0	0	0	0	0	4	0	0
k__Fungi;p__Basidiomycota;c__Agaricomycetes;o__Polyporales;f__Coriolaceae;g__Trametes;s__Trametes_hirsuta	144	0	0	0	0	0	0	0	0	0	0	0	13	0	0
k__Fungi;p__Basidiomycota;c__Agaricomycetes;o__Polyporales;f__Ganodermataceae;__;__	0	0	0	0	0	0	0	0	0	8	0	0	0	0	0
k__Fungi;p__Basidiomycota;c__Agaricomycetes;o__Polyporales;f__Hyphodermataceae;g__Hyphoderma;s__Hyphoderma_setigerum	0	3	0	0	0	0	0	0	0	0	0	0	0	0	0
k__Fungi;p__Basidiomycota;c__Agaricomycetes;o__Polyporales;f__Meripilaceae;g__Meripilus;s__Meripilus_giganteus	0	0	7593	18	13	15	0	23	45	53	0	47	66	10	19
k__Fungi;p__Basidiomycota;c__Agaricomycetes;o__Polyporales;f__Meripilaceae;g__Physisporinus;s__unidentified	0	0	0	0	7	3	0	0	0	2	0	0	0	0	0
k__Fungi;p__Basidiomycota;c__Agaricomycetes;o__Polyporales;f__Meruliaceae;g__Bjerkandera;s__Bjerkandera_adusta	0	0	0	0	0	0	15	28	0	0	0	15	0	0	0
k__Fungi;p__Basidiomycota;c__Agaricomycetes;o__Polyporales;f__Meruliaceae;g__Mycoacia;s__Mycoacia_uda	0	0	0	0	252	18	0	0	0	0	0	0	5	0	0
k__Fungi;p__Basidiomycota;c__Agaricomycetes;o__Polyporales;f__Meruliaceae;g__Phanerochaete;s__Phanerochaete_sordida	127	0	0	0	0	0	0	0	0	0	0	0	0	0	0
k__Fungi;p__Basidiomycota;c__Agaricomycetes;o__Polyporales;f__Meruliaceae;g__Phlebia;__	567	0	10	13	0	0	0	0	5	0	0	5	0	110687	8371
k__Fungi;p__Basidiomycota;c__Agaricomycetes;o__Polyporales;f__Meruliaceae;g__Phlebia;s__Phlebia_rufa	0	0	0	0	0	0	0	0	0	0	0	0	117	0	0
k__Fungi;p__Basidiomycota;c__Agaricomycetes;o__Russulales;f__Peniophoraceae;g__Peniophora;__	37	23	0	0	10	0	0	0	0	0	0	0	0	0	0
k__Fungi;p__Basidiomycota;c__Agaricomycetes;o__Russulales;f__Stereaceae;g__Stereum;s__Stereum_hirsutum	0	0	0	0	0	7	0	0	0	0	0	0	9	0	0
k__Fungi;p__Basidiomycota;c__Agaricomycetes;o__Russulales;f__Stereaceae;g__Stereum;s__Stereum_sanguinolentum	0	0	0	0	0	0	0	0	0	0	0	0	25	0	0
k__Fungi;p__Basidiomycota;c__Cystobasidiomycetes;o__Cystobasidiomycetes_ord_Incertae_sedis;f__Symmetrosporaceae;g__Symmetrospora;s__Symmetrospora_gracilis	0	0	0	0	0	0	0	0	0	0	0	0	26	0	0
k__Fungi;p__Basidiomycota;c__Malasseziomycetes;o__Malasseziales;f__Malasseziaceae;g__Malassezia;s__Malassezia_globosa	0	0	0	342	0	0	0	0	0	0	0	0	0	3	51
k__Fungi;p__Basidiomycota;c__Malasseziomycetes;o__Malasseziales;f__Malasseziaceae;g__Malassezia;s__Malassezia_restricta	0	0	0	12	525	6	0	0	0	0	0	0	0	0	0
k__Fungi;p__Basidiomycota;c__Malasseziomycetes;o__Malasseziales;f__unidentified;g__unidentified;s__unidentified	54	119	2476	0	0	0	15	0	9	56	74	246	1308	7	0
k__Fungi;p__Basidiomycota;c__Microbotryomycetes;__;__;__;__	7246	4764	4454	193	315	3061	11783	8599	3005	2715	334	62146	57187	3	5
k__Fungi;p__Basidiomycota;c__Microbotryomycetes;o__Kriegeriales;f__Kriegeriaceae;g__Libkindia;s__Libkindia_masarykiana	0	0	0	4	0	0	0	6	0	0	0	0	0	0	0
k__Fungi;p__Basidiomycota;c__Microbotryomycetes;o__Leucosporidiales;__;__;__	212	243	3180	195	0	253	0	0	26	697	0	3362	2376	0	0
k__Fungi;p__Basidiomycota;c__Microbotryomycetes;o__Leucosporidiales;f__unidentified;g__unidentified;s__unidentified	83064	49378	87617	84535	23554	89716	76542	71325	46259	75567	11830	289028	223023	148	5251
k__Fungi;p__Basidiomycota;c__Microbotryomycetes;o__Microbotryales;f__Microbotryaceae;g__Microbotryum;s__Microbotryum_bistortarum	12	0	0	0	0	0	0	0	0	0	0	0	0	0	0
k__Fungi;p__Basidiomycota;c__Microbotryomycetes;o__unidentified;f__unidentified;g__unidentified;s__unidentified	200193	169179	104905	161515	19588	55341	195112	177921	206968	193538	17519	53500	43765	87	245
k__Fungi;p__Basidiomycota;c__Tremellomycetes;o__Cystofilobasidiales;f__Mrakiaceae;g__Mrakia;s__Mrakia_frigida	0	0	0	0	0	0	0	0	0	0	0	197	98	0	0
k__Fungi;p__Basidiomycota;c__Tremellomycetes;o__Tremellales;__;__;__	0	0	7	0	0	0	0	5	0	0	0	0	0	0	0
k__Fungi;p__Basidiomycota;c__Tremellomycetes;o__Tremellales;f__Bulleribasidiaceae;g__Vishniacozyma;s__Vishniacozyma_victoriae	0	0	0	0	0	0	19	0	0	0	0	0	5	0	0
k__Fungi;p__Basidiomycota;c__Tremellomycetes;o__Tremellales;f__Tremellaceae;g__Cryptococcus;s__unidentified	0	0	38	0	0	0	0	0	0	0	0	0	0	0	15
k__Fungi;p__Basidiomycota;c__Ustilaginomycetes;o__Ustilaginales;f__Ustilaginaceae;__;__	0	0	0	0	0	0	0	0	0	0	0	0	0	1206	76
k__Fungi;p__Basidiomycota;c__Wallemiomycetes;o__Wallemiales;f__Wallemiaceae;g__Wallemia;__	0	0	0	0	0	0	0	0	0	0	96	0	0	0	0
k__Fungi;p__Chytridiomycota;__;__;__;__;__	0	0	6	0	3725	4030	0	0	0	0	23	0	0	0	0
k__Fungi;p__Chytridiomycota;c__Lobulomycetes;o__Lobulomycetales;f__Lobulomycetaceae;g__Lobulomyces;s__Lobulomyces_angularis	0	0	0	0	1540	5418	0	0	0	0	0	29	10	0	0
k__Fungi;p__Chytridiomycota;c__unidentified;o__unidentified;f__unidentified;g__unidentified;s__unidentified	4950	5220	32	3358	22819	82432	8743	9326	6856	6349	7161	7858	3088	9	21
k__Fungi;p__Rozellomycota;c__unidentified;o__unidentified;f__unidentified;g__unidentified;s__unidentified	9	0	20904	38258	2	0	0	0	44	0	0	0	0	14581	23342
k__Fungi;p__unidentified;c__unidentified;o__unidentified;f__unidentified;g__unidentified;s__unidentified	0	0	0	0	0	4	0	0	0	2	0	0	2	0	0
k__Plantae;p__unidentified;c__unidentified;o__unidentified;f__unidentified;g__unidentified;s__unidentified	0	0	0	0	0	3	0	0	0	0	0	0	0	91	125
k__Rhizaria;p__Cercozoa;c__unidentified;o__unidentified;f__unidentified;g__unidentified;s__unidentified	0	0	22	0	0	0	0	0	0	0	0	0	0	0	0
sample	C-ice16-1	C-ice16-2	C-ice17-1	C-ice17-2	Cry17-1	Cry17-2	D-ice16-1	D-ice16-2	D-ice17-1	D-ice17-2	S-wtr16	S-wtr17-1	S-wtr17-2	Snow17-1	Snow17-2
sampletype	clear_ice	clear_ice	clear_ice	clear_ice	cryoconite	cryoconite	dirty_ice	dirty_ice	dirty_ice	dirty_ice	supraglacial_water	supraglacial_water	supraglacial_water	snow	snow
total	306761	247057	260508	361271	106828	403014	298944	276268	268938	287640	38611	421532	337159	252167	269460
Unassigned;__;__;__;__;__;__	4.56381e-05	0	0	6.08961e-05	0.000159134	2.23317e-05	0	0	0	1.39063e-05	0.000103597	0	0	0	0
k__Fungi;__;__;__;__;__;__	0.0120615	0.0323245	0.0233889	0.0811468	0.216984	0.262527	0.00617172	0.00814427	0.00974202	0.0118134	0.0149698	0.00144236	0.00723398	0.00240317	0.0177132
k__Fungi;p__Ascomycota;__;__;__;__;__	3.25987e-05	0	0	3.87521e-05	0	0	2.67609e-05	6.87738e-05	0	5.21485e-05	0	0	0	0.00380304	0.00165145
k__Fungi;p__Ascomycota;c__Dothideomycetes;__;__;__;__	0	0	0	0	1.87217e-05	7.44391e-06	0	0	0	1.39063e-05	0	0	0	0.000325181	0.0145291
k__Fungi;p__Ascomycota;c__Dothideomycetes;o__Capnodiales;__;__;__	0	0	0	0	4.68042e-05	9.92521e-06	0	1.80984e-05	5.94933e-05	6.95314e-06	0	0	0	0.000563119	0.0181808
k__Fungi;p__Ascomycota;c__Dothideomycetes;o__Capnodiales;f__Cladosporiaceae;__;__	0	0	0	0	0	0	0	0	7.06483e-05	0	0	0	0	0	0
k__Fungi;p__Ascomycota;c__Dothideomycetes;o__Capnodiales;f__Cladosporiaceae;g__Cladosporium;__	0	0	4.60638e-05	0	0	0	0.000217432	0	0	0.00012168	0	7.1169e-06	2.07617e-05	0.00274025	0.0124434
k__Fungi;p__Ascomycota;c__Dothideomycetes;o__Capnodiales;f__Cladosporiaceae;g__Rachicladosporium;s__unidentified	0	0	0	0	0	0	6.69022e-06	4.34361e-05	0	0	0	0	0	7.13813e-05	0.0019001
k__Fungi;p__Ascomycota;c__Dothideomycetes;o__Capnodiales;f__Teratosphaeriaceae;__;__	0	0	0	0	0	0	0	0	0	0	0	0	0	0	0.000233801
k__Fungi;p__Ascomycota;c__Dothideomycetes;o__Capnodiales;f__Teratosphaeriaceae;g__Bryochiton;s__Bryochiton_monascus	0	0	0.00213813	0	0	0	0	0	0	0	0	0	0	0	0
k__Fungi;p__Ascomycota;c__Dothideomycetes;o__Capnodiales;f__Teratosphaeriaceae;g__Catenulostroma;s__Catenulostroma_hermanusense	0	0	0	0	0	0	6.69022e-06	0	0	0	0	0	0	0	0
k__Fungi;p__Ascomycota;c__Dothideomycetes;o__Capnodiales;f__Teratosphaeriaceae;g__Lapidomyces;s__Lapidomyces_hispanicus	0	0	0	0	0	0	0	7.23935e-06	0	0	0	0	0	0	0
k__Fungi;p__Ascomycota;c__Dothideomycetes;o__Capnodiales;f__Teratosphaeriaceae;g__Meristemomyces;s__Meristemomyces_frigidus	0	0	0	0	0	0	3.67962e-05	4.70558e-05	0	0	0	0	0	7.13813e-05	0.0026015
k__Fungi;p__Ascomycota;c__Dothideomycetes;o__Capnodiales;f__Teratosphaeriaceae;g__Oleoguttula;s__Oleoguttula_mirabilis	0.000472681	0.000250954	0.00617256	0.00404406	0.00101097	0.000640176	0.00457611	0.00435447	0.00628026	0.00832986	0.000310792	6.40521e-05	0.000157196	0.00264507	0.00332517
k__Fungi;p__Ascomycota;c__Dothideomycetes;o__Dothideales;__;__;__	1.30395e-05	4.45241e-05	0	0	0	0	0	0	0	0	0	0	0	0.0175241	0.00128776
k__Fungi;p__Ascomycota;c__Dothideomycetes;o__Dothideales;f__Aureobasidiaceae;g__Aureobasidium;__	0	0	0	0.000456721	0.000786311	0	0.00032113	0.000314912	1.1155e-05	0	7.76981e-05	3.08399e-05	0.000385575	0.00707864	0.0299302
k__Fungi;p__Ascomycota;c__Dothideomycetes;o__Dothideales;f__Dothideaceae;__;__	0	0	0	0	0	0	0	6.15345e-05	0	0	0	0	0	0.00443357	0.000159578
k__Fungi;p__Ascomycota;c__Dothideomycetes;o__Dothideales;f__Dothideaceae;g__Endoconidioma;s__Endoconidioma_populi	0	0	0	0	0	0	0	0	7.43666e-05	3.12891e-05	0	0	0	0.00807798	0.000578936
k__Fungi;p__Ascomycota;c__Dothideomycetes;o__Dothideales;f__Dothideales_fam_Incertae_sedis;g__Hortaea;s__Hortaea_werneckii	0	0	0	0	0.000318269	9.92521e-06	0	0	0	0	0	0	0.000195753	0	0
k__Fungi;p__Ascomycota;c__Dothideomycetes;o__Dothideales;f__Dothioraceae;g__Hormonema;s__Hormonema_macrosporum	0	0	0	0	0	1.24065e-05	0	0	8.55216e-05	6.95314e-05	0	0	0	0	0
k__Fungi;p__Ascomycota;c__Dothideomycetes;o__Dothideales;f__Dothioraceae;g__Perusta;s__Perusta_inaequalis	0	8.0953e-06	0	0	0	0	0	0	0.00013386	0	0	0	0	0	0
k__Fungi;p__Ascomycota;c__Dothideomycetes;o__Dothideales;f__Dothioraceae;g__Sydowia;s__Sydowia_polyspora	0	0	0	0	0	0	0	0	7.43666e-06	0	0	0	0	0	0
k__Fungi;p__Ascomycota;c__Dothideomycetes;o__Pleosporales;__;__;__	5.54177e-05	0	0	0	0	9.92521e-06	0	0	0.00011155	4.51954e-05	0	0	0	0.0678241	0.0696356
k__Fungi;p__Ascomycota;c__Dothideomycetes;o__Pleosporales;f__Didymellaceae;__;__	0	0	2.68706e-05	5.25921e-05	5.61651e-05	0	0	0	0.000275156	6.25782e-05	0	2.13507e-05	0.000296596	8.32781e-05	0.00162176
k__Fungi;p__Ascomycota;c__Dothideomycetes;o__Pleosporales;f__Phaeosphaeriaceae;__;__	0	0	0	0	0	0	1.00353e-05	0	0	0	0	0	0	0.0157237	0.00705114
k__Fungi;p__Ascomycota;c__Dothideomycetes;o__Pleosporales;f__Phaeosphaeriaceae;g__Chaetosphaeronema;s__unidentified	0	0	0	0	0	0	0	0	0	0	0	0	0	0.000797091	0.023985
k__Fungi;p__Ascomycota;c__Dothideomycetes;o__Pleosporales;f__Phaeosphaeriaceae;g__Juncaceicola;__	0	0	0	0	1.87217e-05	0	0	0	1.1155e-05	0.000285079	0	0	0	0.010608	0.000716247
k__Fungi;p__Ascomycota;c__Dothideomycetes;o__Pleosporales;f__Phaeosphaeriaceae;g__Leptospora;s__Leptospora_rubella	0	0	0	0	0	0	0	0	0	0	0.000751081	0	0	0	0
k__Fungi;p__Ascomycota;c__Dothideomycetes;o__Pleosporales;f__Phaeosphaeriaceae;g__Phaeosphaeria;s__Phaeosphaeria_triglochinicola	0	0	0	0	3.74434e-05	1.24065e-05	0	0	0	0	0	0	0	0	0
k__Fungi;p__Ascomycota;c__Dothideomycetes;o__Pleosporales;f__Pleosporaceae;__;__	0	0	0	0	0	0	0	0	0	2.4336e-05	0	0	0	0.0632041	0.0125696
k__Fungi;p__Ascomycota;c__Dothideomycetes;o__Pleosporales;f__Pleosporaceae;g__Alternaria;__	0	0	0	0	0	0	0	0	0	0	0	0	0	0.00446529	0.00033029
k__Fungi;p__Ascomycota;c__Dothideomycetes;o__Pleosporales;f__Pleosporaceae;g__Comoclathris;__	0	0	0	0	0	0	0	0	0	0	0	0	0	0.000257766	0.00984933
k__Fungi;p__Ascomycota;c__Dothideomycetes;o__Pleosporales;f__Pleosporaceae;g__Comoclathris;s__Comoclathris_sedi	0.000143434	0.000283335	1.53546e-05	3.32161e-05	0	0	3.0106e-05	0.000126689	4.83383e-05	0	0	0	0	0.0775478	0.302713
k__Fungi;p__Ascomycota;c__Dothideomycetes;o__Pleosporales;f__Pleosporaceae;g__Comoclathris;s__Comoclathris_spartii	0	0	0	0	0	0	0	0	0	0	0	0	0	0.016497	0.00108736
k__Fungi;p__Ascomycota;c__Dothideomycetes;o__Pleosporales;f__Sporormiaceae;g__Preussia;__	0	0	0	0	0	0	0	0	0	0	0	0	0	0.000646397	0.0176464
k__Fungi;p__Ascomycota;c__Dothideomycetes;o__Pleosporales;f__Sporormiaceae;g__Sporormiella;s__Sporormiella_leporina	2.93388e-05	2.83335e-05	0	0	0	0	0.000133804	9.04918e-05	0.000130142	2.08594e-05	0	9.4892e-06	0	0.0170046	0.0306465
k__Fungi;p__Ascomycota;c__Dothideomycetes;o__Pleosporales;f__Sporormiaceae;g__unidentified;s__unidentified	0	0	0	2.76801e-05	0	0	0	0	5.94933e-05	0.00010082	0	0	0	0.130326	0.188911
k__Fungi;p__Ascomycota;c__Dothideomycetes;o__Pleosporales;f__Torulaceae;g__Torula;s__Torula_hollandica	0	0	0	0	0	0	0	0	0	0	5.17987e-05	0	0	0	0
k__Fungi;p__Ascomycota;c__Dothideomycetes;o__Pleosporales;f__unidentified;g__unidentified;s__unidentified	0	0	0	0	0	0	6.02119e-05	0	0	0	0	0	0	0	0
k__Fungi;p__Ascomycota;c__Dothideomycetes;o__Venturiales;f__Venturiaceae;g__Venturia;__	0	0	0	0	0	0	0	0	0.00011155	8.34376e-05	0	9.4892e-06	0	0.00247852	0.00451273
k__Fungi;p__Ascomycota;c__Dothideomycetes;o__Venturiales;f__Venturiaceae;g__Venturia;s__Venturia_minuta	0	0	0	0	0	0	0	0	0	0	0	0	0	0.00066226	0
k__Fungi;p__Ascomycota;c__Eurotiomycetes;__;__;__;__	0	0	0	0	0	0	1.33804e-05	0	0	0	0	0	0	0	0
k__Fungi;p__Ascomycota;c__Eurotiomycetes;o__Chaetothyriales;__;__;__	0	0	0	0	0	0	0	0	7.43666e-06	1.39063e-05	0	0	1.18638e-05	0.00156642	0.000159578
k__Fungi;p__Ascomycota;c__Eurotiomycetes;o__Chaetothyriales;f__Herpotrichiellaceae;__;__	0	0	0	0	0	4.96261e-06	0	0	0	6.95314e-06	0	0	0.00026397	0	0
k__Fungi;p__Ascomycota;c__Eurotiomycetes;o__Chaetothyriales;f__Herpotrichiellaceae;g__Cladophialophora;__	0.0127363	0.0211125	0.0320412	0.00394718	0.0917924	0.125733	0.00541238	0.00984913	0.000286311	0.000702267	0.0115252	0.000507672	0.000791911	7.93125e-06	0
k__Fungi;p__Ascomycota;c__Eurotiomycetes;o__Chaetothyriales;f__Herpotrichiellaceae;g__Cladophialophora;s__Cladophialophora_humicola	0	0	0	0	0	0	0	7.96328e-05	0	0	0	0	0	0	0
k__Fungi;p__Ascomycota;c__Eurotiomycetes;o__Chaetothyriales;f__Herpotrichiellaceae;g__Exophiala;s__Exophiala_phaeomuriformis	0	0	0	0	0	0	5.01766e-05	0	0	0	0	0	0	0	0
k__Fungi;p__Ascomycota;c__Eurotiomycetes;o__Chaetothyriales;f__Herpotrichiellaceae;g__Phialophora;s__unidentified	0.00440734	0.00314098	0.00436839	0.00289533	0.00925787	0.0124487	0.00318454	0.00631271	0.000639553	0.00147406	0.00178706	0.00308162	0.00309646	0	0
k__Fungi;p__Ascomycota;c__Eurotiomycetes;o__Chaetothyriales;f__Herpotrichiellaceae;g__unidentified;s__unidentified	0	0	0	0	0	0	0	0	0	0	0	0	0	3.56906e-05	0.00162176
k__Fungi;p__Ascomycota;c__Eurotiomycetes;o__Chaetothyriales;f__unidentified;g__unidentified;s__unidentified	0	0	0	0	0	0	0	0	0	0	0	0	0	0.00175677	0.000167001
k__Fungi;p__Ascomycota;c__Eurotiomycetes;o__Eurotiales;f__Aspergillaceae;__;__	3.91184e-05	0.000315717	0	0	0	0	0	0	0	0	0.00691513	0	0	0	0
k__Fungi;p__Ascomycota;c__Eurotiomycetes;o__Eurotiales;f__Aspergillaceae;g__Aspergillus;__	0	0	0	0	5.61651e-05	0	0	2.53377e-05	0	0	0	0	0	5.94844e-05	0.00240852
k__Fungi;p__Ascomycota;c__Eurotiomycetes;o__Eurotiales;f__Aspergillaceae;g__Penicillium;__	1.30395e-05	0.000117382	0.00268706	0.00198743	0	0	1.33804e-05	2.89574e-05	0	0	0.00290073	0	3.55915e-05	0.00111434	0.000115045
k__Fungi;p__Ascomycota;c__Eurotiomycetes;o__Verrucariales;f__Verrucariaceae;__;__	0	0	3.07092e-05	1.6608e-05	0	0	0	0	0	0	0	0	0	0	0
k__Fungi;p__Ascomycota;c__Lecanoromycetes;__;__;__;__	0	0	0	0	0	0	0	0	0	0	0	0	0	0.00339061	0.000274623
k__Fungi;p__Ascomycota;c__Lecanoromycetes;o__Lecanorales;__;__;__	0	0	0	0	0	0	0	0	0	0	0	0	0	0.00716589	0.000712536
k__Fungi;p__Ascomycota;c__Lecanoromycetes;o__Lecanorales;f__Parmeliaceae;g__Bryoria;__	0	0	0	0	0	0	0	1.0859e-05	0	0	0	0	0	0	0
k__Fungi;p__Ascomycota;c__Lecanoromycetes;o__Lecanorales;f__Parmeliaceae;g__Pseudephebe;s__Pseudephebe_minuscula	0	0	0	0	0	0	0.000190671	0	0	0	0	0	0	0	0
k__Fungi;p__Ascomycota;c__Lecanoromycetes;o__Lecanorales;f__Porpidiaceae;g__Bellemerea;s__Bellemerea_alpina	0	0	0	0	0	0	0	0	0	0	0	0	0	0	8.16448e-05
k__Fungi;p__Ascomycota;c__Lecanoromycetes;o__Rhizocarpales;f__Rhizocarpaceae;g__Rhizocarpon;__	0	0	0	0	0	0	0	0	1.85916e-05	0	0	0	0	0	0
k__Fungi;p__Ascomycota;c__Lecanoromycetes;o__Rhizocarpales;f__Rhizocarpaceae;g__Rhizocarpon;s__unidentified	0	0	0	0	0	0	0	0	0	0	0	0	0	0.00170918	0.00285014
k__Fungi;p__Ascomycota;c__Leotiomycetes;__;__;__;__	0	0	0.00344327	0	0	0.000181135	1.33804e-05	5.06754e-05	0	0	0	0	0	0.00262524	0.000248645
k__Fungi;p__Ascomycota;c__Leotiomycetes;o__Erysiphales;f__Erysiphaceae;g__Blumeria;s__Blumeria_graminis	0	0	0	0	0	0	0	9.04918e-05	0	0	0	0	0	0	0
k__Fungi;p__Ascomycota;c__Leotiomycetes;o__Erysiphales;f__Erysiphaceae;g__Erysiphe;__	0	0	0	0	0	0	0	0	0	0	0	0	0.000527941	0	0
k__Fungi;p__Ascomycota;c__Leotiomycetes;o__Helotiales;__;__;__	2.28191e-05	0	0.0345978	0.0905221	0.000683341	0.0005707	0.000950011	0.0017302	0.0029412	0.0059345	0	0.000156572	0.000115672	0	3.34001e-05
k__Fungi;p__Ascomycota;c__Leotiomycetes;o__Helotiales;f__Helotiaceae;__;__	0	0	0	0	0	0	0	0	0	0	0	0	0	8.72438e-05	0.00237512
k__Fungi;p__Ascomycota;c__Leotiomycetes;o__Helotiales;f__Helotiaceae;g__Scytalidium;s__Scytalidium_lignicola	0	0	0	0	0	0	0	0	0	0	0	0	0.000201685	0	0
k__Fungi;p__Ascomycota;c__Leotiomycetes;o__Helotiales;f__Helotiales_fam_Incertae_sedis;g__Acephala;s__unidentified	0	0	0	0	0	0	5.35217e-05	0	0	0	0	0	0	0	0
k__Fungi;p__Ascomycota;c__Leotiomycetes;o__Helotiales;f__Helotiales_fam_Incertae_sedis;g__unidentified;s__unidentified	0	0	0.0027907	0	0	0	0	0	0	0	0	0	0	0	0
k__Fungi;p__Ascomycota;c__Leotiomycetes;o__Helotiales;f__Hyaloscyphaceae;g__Cladochasiella;s__Cladochasiella_divergens	0.000231451	0.000161906	0	0	0.0010765	0.00149374	0.000274299	0.00055743	2.97466e-05	0.000194688	0.000258994	0	1.77958e-05	0	0
k__Fungi;p__Ascomycota;c__Leotiomycetes;o__Helotiales;f__Hyaloscyphaceae;g__Lachnum;s__Lachnum_pudibundum	0	0	0	0.00110167	0	0	0	0	0	0	0	0	0	0	0
k__Fungi;p__Ascomycota;c__Leotiomycetes;o__Helotiales;f__Sclerotiniaceae;__;__	0	0	0	0	0	0	0	0	0	0	0	0	0	0.000134831	0.00400802
k__Fungi;p__Ascomycota;c__Leotiomycetes;o__Helotiales;f__Sclerotiniaceae;g__unidentified;s__unidentified	0	0	0	0	0	0	0	0	0	0	0	0	0	0	0.000571513
k__Fungi;p__Ascomycota;c__Leotiomycetes;o__Thelebolales;f__Thelebolaceae;g__Thelebolus;s__Thelebolus_globosus	0	0	0	0	0	0	0	0	0	0	0	0	0	0.000440184	0.01778
k__Fungi;p__Ascomycota;c__Saccharomycetes;o__Saccharomycetales;f__Dipodascaceae;g__Geotrichum;s__Geotrichum_restrictum	0	0	0	0	0	0	0	0	0	0	0	0	0	0	0.00307281
k__Fungi;p__Ascomycota;c__Saccharomycetes;o__Saccharomycetales;f__Saccharomycetales_fam_Incertae_sedis;g__Candida;__	0	0	0	0	0	0	0	0	0	0	0.000181295	0	0	0	0
k__Fungi;p__Ascomycota;c__Saccharomycetes;o__Saccharomycetales;f__Saccharomycetales_fam_Incertae_sedis;g__Candida;s__Candida_glabrata	0	0	0	0	0	0	0	0	0	0	0	7.1169e-06	0	0	0
k__Fungi;p__Ascomycota;c__Saccharomycetes;o__Saccharomycetales;f__Saccharomycetales_fam_Incertae_sedis;g__Candida;s__Candida_palmioleophila	0	0	0	0	0	0	0	0	0	0	0	0	3.26256e-05	0	0
k__Fungi;p__Ascomycota;c__Saccharomycetes;o__Saccharomycetales;f__Saccharomycetales_fam_Incertae_sedis;g__Candida;s__Candida_sake	0	0	0	0	0	0	0	0	1.85916e-05	0	0	0	0	8.72438e-05	0.00519929
k__Fungi;p__Ascomycota;c__Sordariomycetes;o__Chaetosphaeriales;f__Chaetosphaeriaceae;g__Chloridium;s__unidentified	0	0	0	0	0	0	0	0	0	0	0	0	0.000234311	0	0
k__Fungi;p__Ascomycota;c__Sordariomycetes;o__Glomerellales;f__Plectosphaerellaceae;g__Acrostalagmus;s__Acrostalagmus_luteoalbus	0	0	0	0	0	0	0	0	0	0	0	1.89784e-05	0	0	0
k__Fungi;p__Ascomycota;c__Sordariomycetes;o__Hypocreales;f__Nectriaceae;g__Fusarium;__	0	0	0.000518218	0	0	0	0	0	0	0	0	0	0	0.000563119	4.82446e-05
k__Fungi;p__Ascomycota;c__Sordariomycetes;o__Trichosphaeriales;f__Trichosphaeriaceae;g__Nigrospora;s__Nigrospora_oryzae	0	0	0	0	0	0	3.0106e-05	0	0	0	0	0	0	0	0
k__Fungi;p__Ascomycota;c__Sordariomycetes;o__Xylariales;f__Hyponectriaceae;g__Physalospora;s__Physalospora_scirpi	0	0	0	0	0	0	0	0	0	0	0	0	0	0.000487772	0.0191197
k__Fungi;p__Ascomycota;c__Taphrinomycetes;o__Taphrinales;f__Taphrinaceae;g__Taphrina;s__Taphrina_mirabilis	0	0	0	0	0	0	0	0	0	0	0	0	0.000222447	0	0
k__Fungi;p__Basidiomycota;__;__;__;__;__	0	0	0	0	2.80825e-05	0	0	0	2.60283e-05	0.00010082	0.000284893	0.00651433	0.00225413	0	0
k__Fungi;p__Basidiomycota;c__Agaricomycetes;__;__;__;__	0	0	0	0	0	4.21822e-05	0.000602119	0.000282335	7.06483e-05	0	0	5.45629e-05	5.93192e-06	0	0
k__Fungi;p__Basidiomycota;c__Agaricomycetes;o__Agaricales;f__Lycoperdaceae;g__Lycoperdon;__	0	0	0	0	0	0	0	0	0	0	0	0	0	0.0179088	0.0233615
k__Fungi;p__Basidiomycota;c__Agaricomycetes;o__Agaricales;f__Physalacriaceae;g__Cylindrobasidium;s__Cylindrobasidium_evolvens	0	0	0	0	0	0	0	0	0	0	0	0	1.48298e-05	0	0
k__Fungi;p__Basidiomycota;c__Agaricomycetes;o__Agaricales;f__Psathyrellaceae;g__Coprinellus;s__Coprinellus_micaceus	0	0	0	0	0	0	0	0	2.231e-05	0.000146016	0.000207195	0	0	0	0
k__Fungi;p__Basidiomycota;c__Agaricomycetes;o__Agaricales;f__Psathyrellaceae;g__Coprinopsis;s__unidentified	0	0	0	0	0	0	0	0	0	0.000420665	0	0	8.89788e-06	0	0
k__Fungi;p__Basidiomycota;c__Agaricomycetes;o__Agaricales;f__Psathyrellaceae;g__Psathyrella;s__Psathyrella_candolleana	0	0	0	0	0	0	0	0	0	1.39063e-05	0	0.000118615	0	0	0
k__Fungi;p__Basidiomycota;c__Agaricomycetes;o__Agaricales;f__Schizophyllaceae;g__Schizophyllum;s__Schizophyllum_commune	0	0	0	0	0	0	3.34511e-05	0	0	0	0	5.21906e-05	1.48298e-05	0	0
k__Fungi;p__Basidiomycota;c__Agaricomycetes;o__Cantharellales;f__Botryobasidiaceae;g__Botryobasidium;s__Botryobasidium_subcoronatum	0	0	0	0	0	0	0	0	0	0	0	0	0	2.77594e-05	0.000734803
k__Fungi;p__Basidiomycota;c__Agaricomycetes;o__Cantharellales;f__Cantharellales_fam_Incertae_sedis;g__Sistotrema;s__Sistotrema_brinkmannii	9.7796e-06	0	0	0	0	0	0	0	0	0	0	0	0	0	0
k__Fungi;p__Basidiomycota;c__Agaricomycetes;o__Hymenochaetales;f__Hymenochaetales_fam_Incertae_sedis;g__Resinicium;s__Resinicium_bicolor	0.00243186	0.0148508	0	0	0	0	0	0	0	0	0.000103597	0	0	0	0
k__Fungi;p__Basidiomycota;c__Agaricomycetes;o__Hymenochaetales;f__Hymenochaetales_fam_Incertae_sedis;g__Trichaptum;s__Trichaptum_biforme	2.93388e-05	0.000105239	0	0	0	0	0	0	0	0	0	0	0	0	0
k__Fungi;p__Basidiomycota;c__Agaricomycetes;o__Hymenochaetales;f__Schizoporaceae;g__Hyphodontia;s__Hyphodontia_quercina	0	0	0	0	0	0	3.0106e-05	9.41115e-05	0	0	0	0	0	0	0
k__Fungi;p__Basidiomycota;c__Agaricomycetes;o__Hymenochaetales;f__Schizoporaceae;g__Schizopora;s__Schizopora_flavipora	0	0	2.68706e-05	0	0	0	1.33804e-05	0.000314912	0	0	0.000181295	0	0.00174992	0	0
k__Fungi;p__Basidiomycota;c__Agaricomycetes;o__Hymenochaetales;f__Schizoporaceae;g__unidentified;s__unidentified	0	5.66671e-05	4.22252e-05	3.04481e-05	0.000411877	0	0	0	0	0	0	0	0	0	0
k__Fungi;p__Basidiomycota;c__Agaricomycetes;o__Phallales;f__Phallaceae;g__Phallus;s__Phallus_impudicus	0	0	0	0	0	0	0	0	0	0	0.000155396	0	0	0	0
k__Fungi;p__Basidiomycota;c__Agaricomycetes;o__Polyporales;f__Coriolaceae;g__Trametes;s__Trametes_gibbosa	0.000299908	0.000574766	0	0.0152268	0	0	0	0	0	0	0	0	1.18638e-05	0	0
k__Fungi;p__Basidiomycota;c__Agaricomycetes;o__Polyporales;f__Coriolaceae;g__Trametes;s__Trametes_hirsuta	0.000469421	0	0	0	0	0	0	0	0	0	0	0	3.85575e-05	0	0
k__Fungi;p__Basidiomycota;c__Agaricomycetes;o__Polyporales;f__Ganodermataceae;__;__	0	0	0	0	0	0	0	0	0	2.78125e-05	0	0	0	0	0
k__Fungi;p__Basidiomycota;c__Agaricomycetes;o__Polyporales;f__Hyphodermataceae;g__Hyphoderma;s__Hyphoderma_setigerum	0	1.21429e-05	0	0	0	0	0	0	0	0	0	0	0	0	0
k__Fungi;p__Basidiomycota;c__Agaricomycetes;o__Polyporales;f__Meripilaceae;g__Meripilus;s__Meripilus_giganteus	0	0	0.0291469	4.98241e-05	0.000121691	3.72196e-05	0	8.32525e-05	0.000167325	0.000184258	0	0.000111498	0.000195753	3.96563e-05	7.05114e-05
k__Fungi;p__Basidiomycota;c__Agaricomycetes;o__Polyporales;f__Meripilaceae;g__Physisporinus;s__unidentified	0	0	0	0	6.55259e-05	7.44391e-06	0	0	0	6.95314e-06	0	0	0	0	0
k__Fungi;p__Basidiomycota;c__Agaricomycetes;o__Polyporales;f__Meruliaceae;g__Bjerkandera;s__Bjerkandera_adusta	0	0	0	0	0	0	5.01766e-05	0.000101351	0	0	0	3.55845e-05	0	0	0
k__Fungi;p__Basidiomycota;c__Agaricomycetes;o__Polyporales;f__Meruliaceae;g__Mycoacia;s__Mycoacia_uda	0	0	0	0	0.00235893	4.46635e-05	0	0	0	0	0	0	1.48298e-05	0	0
k__Fungi;p__Basidiomycota;c__Agaricomycetes;o__Polyporales;f__Meruliaceae;g__Phanerochaete;s__Phanerochaete_sordida	0.000414003	0	0	0	0	0	0	0	0	0	0	0	0	0	0
k__Fungi;p__Basidiomycota;c__Agaricomycetes;o__Polyporales;f__Meruliaceae;g__Phlebia;__	0.00184834	0	3.83865e-05	3.59841e-05	0	0	0	0	1.85916e-05	0	0	1.18615e-05	0	0.438943	0.0310658
k__Fungi;p__Basidiomycota;c__Agaricomycetes;o__Polyporales;f__Meruliaceae;g__Phlebia;s__Phlebia_rufa	0	0	0	0	0	0	0	0	0	0	0	0	0.000347017	0	0
k__Fungi;p__Basidiomycota;c__Agaricomycetes;o__Russulales;f__Peniophoraceae;g__Peniophora;__	0.000120615	9.30959e-05	0	0	9.36084e-05	0	0	0	0	0	0	0	0	0	0
k__Fungi;p__Basidiomycota;c__Agaricomycetes;o__Russulales;f__Stereaceae;g__Stereum;s__Stereum_hirsutum	0	0	0	0	0	1.73691e-05	0	0	0	0	0	0	2.66936e-05	0	0
k__Fungi;p__Basidiomycota;c__Agaricomycetes;o__Russulales;f__Stereaceae;g__Stereum;s__Stereum_sanguinolentum	0	0	0	0	0	0	0	0	0	0	0	0	7.4149e-05	0	0
k__Fungi;p__Basidiomycota;c__Cystobasidiomycetes;o__Cystobasidiomycetes_ord_Incertae_sedis;f__Symmetrosporaceae;g__Symmetrospora;s__Symmetrospora_gracilis	0	0	0	0	0	0	0	0	0	0	0	0	7.7115e-05	0	0
k__Fungi;p__Basidiomycota;c__Malasseziomycetes;o__Malasseziales;f__Malasseziaceae;g__Malassezia;s__Malassezia_globosa	0	0	0	0.000946658	0	0	0	0	0	0	0	0	0	1.18969e-05	0.000189267
k__Fungi;p__Basidiomycota;c__Malasseziomycetes;o__Malasseziales;f__Malasseziaceae;g__Malassezia;s__Malassezia_restricta	0	0	0	3.32161e-05	0.00491444	1.48878e-05	0	0	0	0	0	0	0	0	0
k__Fungi;p__Basidiomycota;c__Malasseziomycetes;o__Malasseziales;f__unidentified;g__unidentified;s__unidentified	0.000176033	0.00048167	0.00950451	0	0	0	5.01766e-05	0	3.3465e-05	0.000194688	0.00191655	0.000583586	0.00387948	2.77594e-05	0
k__Fungi;p__Basidiomycota;c__Microbotryomycetes;__;__;__;__	0.023621	0.019283	0.0170974	0.000534225	0.00294867	0.00759527	0.0394154	0.0311256	0.0111736	0.00943888	0.00865038	0.147429	0.169614	1.18969e-05	1.85556e-05
k__Fungi;p__Basidiomycota;c__Microbotryomycetes;o__Kriegeriales;f__Kriegeriaceae;g__Libkindia;s__Libkindia_masarykiana	0	0	0	1.1072e-05	0	0	0	2.1718e-05	0	0	0	0	0	0	0
k__Fungi;p__Basidiomycota;c__Microbotryomycetes;o__Leucosporidiales;__;__;__	0.000691092	0.000983579	0.0122069	0.000539761	0	0.00062777	0	0	9.66766e-05	0.00242317	0	0.00797567	0.00704712	0	0
k__Fungi;p__Basidiomycota;c__Microbotryomycetes;o__Leucosporidiales;f__unidentified;g__unidentified;s__unidentified	0.270778	0.199865	0.336331	0.233993	0.220485	0.222613	0.256041	0.258173	0.172006	0.262714	0.306389	0.685661	0.661477	0.000586913	0.0194871
k__Fungi;p__Basidiomycota;c__Microbotryomycetes;o__Microbotryales;f__Microbotryaceae;g__Microbotryum;s__Microbotryum_bistortarum	3.91184e-05	0	0	0	0	0	0	0	0	0	0	0	0	0	0
k__Fungi;p__Basidiomycota;c__Microbotryomycetes;o__unidentified;f__unidentified;g__unidentified;s__unidentified	0.652603	0.684777	0.402694	0.447074	0.18336	0.137318	0.652671	0.644016	0.769575	0.672848	0.453731	0.126918	0.129805	0.000345009	0.000909226
k__Fungi;p__Basidiomycota;c__Tremellomycetes;o__Cystofilobasidiales;f__Mrakiaceae;g__Mrakia;s__Mrakia_frigida	0	0	0	0	0	0	0	0	0	0	0	0.000467343	0.000290664	0	0
k__Fungi;p__Basidiomycota;c__Tremellomycetes;o__Tremellales;__;__;__	0	0	2.68706e-05	0	0	0	0	1.80984e-05	0	0	0	0	0	0	0
k__Fungi;p__Basidiomycota;c__Tremellomycetes;o__Tremellales;f__Bulleribasidiaceae;g__Vishniacozyma;s__Vishniacozyma_victoriae	0	0	0	0	0	0	6.35571e-05	0	0	0	0	0	1.48298e-05	0	0
k__Fungi;p__Basidiomycota;c__Tremellomycetes;o__Tremellales;f__Tremellaceae;g__Cryptococcus;s__unidentified	0	0	0.000145869	0	0	0	0	0	0	0	0	0	0	0	5.56669e-05
k__Fungi;p__Basidiomycota;c__Ustilaginomycetes;o__Ustilaginales;f__Ustilaginaceae;__;__	0	0	0	0	0	0	0	0	0	0	0	0	0	0.00478254	0.000282046
k__Fungi;p__Basidiomycota;c__Wallemiomycetes;o__Wallemiales;f__Wallemiaceae;g__Wallemia;__	0	0	0	0	0	0	0	0	0	0	0.00248634	0	0	0	0
k__Fungi;p__Chytridiomycota;__;__;__;__;__	0	0	2.30319e-05	0	0.0348691	0.00999965	0	0	0	0	0.000595685	0	0	0	0
k__Fungi;p__Chytridiomycota;c__Lobulomycetes;o__Lobulomycetales;f__Lobulomycetaceae;g__Lobulomyces;s__Lobulomyces_angularis	0	0	0	0	0.0144157	0.0134437	0	0	0	0	0	6.87967e-05	2.96596e-05	0	0
k__Fungi;p__Chytridiomycota;c__unidentified;o__unidentified;f__unidentified;g__unidentified;s__unidentified	0.0161363	0.0211287	0.000122837	0.00929496	0.213605	0.204539	0.0292463	0.0337571	0.0254929	0.0220727	0.185465	0.0186415	0.00915888	3.56906e-05	7.79336e-05
k__Fungi;p__Rozellomycota;c__unidentified;o__unidentified;f__unidentified;g__unidentified;s__unidentified	2.93388e-05	0	0.0802432	0.105898	1.87217e-05	0	0	0	0.000163606	0	0	0	0	0.0578228	0.0866251
k__Fungi;p__unidentified;c__unidentified;o__unidentified;f__unidentified;g__unidentified;s__unidentified	0	0	0	0	0	9.92521e-06	0	0	0	6.95314e-06	0	0	5.93192e-06	0	0
k__Plantae;p__unidentified;c__unidentified;o__unidentified;f__unidentified;g__unidentified;s__unidentified	0	0	0	0	0	7.44391e-06	0	0	0	0	0	0	0	0.000360872	0.000463891
k__Rhizaria;p__Cercozoa;c__unidentified;o__unidentified;f__unidentified;g__unidentified;s__unidentified	0	0	8.44504e-05	0	0	0	0	0	0	0	0	0	0	0	0

## Sheet: NGS bact species list, level7
index	C-ice16-1	C-ice16-2	C-ice17-1	C-ice17-2	Cry17-1	Cry17-2	D-ice16-1	D-ice16-2	D-ice17-1	D-ice17-2	S-wtr16	S-wtr17-1	S-wtr17-2	Snow17-1	Snow17-2	BioProject accession code
k__Bacteria;p__Acidobacteria;c__Acidobacteriia;o__Acidobacteriales;f__Acidobacteriaceae;__;__	0	0	0	0.000321507	0	0	0	0	0	0	0	0	0	0	0	PRJNA517071
k__Bacteria;p__Acidobacteria;c__Acidobacteriia;o__Acidobacteriales;f__Acidobacteriaceae;g__;s__	0.0515976	0.0348043	0.0416288	0.224828	0.0107634	0.0106237	0.0829038	0.0718973	0.0211406	0.0598769	0.0456681	0.110311	0.123402	0	0
k__Bacteria;p__Acidobacteria;c__Acidobacteriia;o__Acidobacteriales;f__Acidobacteriaceae;g__Terriglobus;s__	0	0	0	0	0	0.000316937	0	0	0	0	0	0	0.00156111	0	0
k__Bacteria;p__Acidobacteria;c__DA052;o__Ellin6513;f__;g__;s__	0	0	0	0	0	0	0	0	0	0	0	0	0	0	0.00171763
k__Bacteria;p__Acidobacteria;c__Solibacteres;o__Solibacterales;f__;g__;s__	0.000307652	0.0022006	0	0	0.00170821	0.00275101	0	0.0024372	0	0	0.0013127	0	0	0	0
k__Bacteria;p__Acidobacteria;c__Solibacteres;o__Solibacterales;f__Solibacteraceae;g__Candidatus Solibacter;s__	0.00562563	0.00793375	0.00147933	0	0.0155729	0.0162652	0.00633191	0.00553056	0	0.00279799	0.0120561	0.00373776	0.0078427	0	0
k__Bacteria;p__Acidobacteria;c__[Chloracidobacteria];o__RB41;f__Ellin6075;g__;s__	0	0	0.000596922	0	0	0	0	0	0	0	0	0	0	0	0
k__Bacteria;p__Actinobacteria;c__Acidimicrobiia;o__Acidimicrobiales;f__;g__;s__	0.00514218	0.00306926	0.00303652	0	0.00285255	0.00220588	0	0	0	0	0.00272903	0	0	0	0
k__Bacteria;p__Actinobacteria;c__Acidimicrobiia;o__Acidimicrobiales;f__C111;g__;s__	0	0	0	0	0	0	0	0	0	0	0	0	0	0	0.00417138
k__Bacteria;p__Actinobacteria;c__Acidimicrobiia;o__Acidimicrobiales;f__EB1017;g__;s__	0	0	0	0	0	0.000291582	0	0	0	0	0	0	0	0	0
k__Bacteria;p__Actinobacteria;c__Acidimicrobiia;o__Acidimicrobiales;f__Microthrixaceae;g__Candidatus Microthrix;s__parvicella	0	0	0	0	0	0	0	0	0	0	0	0	0.00130092	0	0
k__Bacteria;p__Actinobacteria;c__Actinobacteria;o__Actinomycetales;f__;g__;s__	0.00109876	0	0	0	0.000746306	0.00100152	0	0	0	0	0	0	0	0	0
k__Bacteria;p__Actinobacteria;c__Actinobacteria;o__Actinomycetales;f__ACK-M1;g__;s__	0.0081308	0.00573315	0.0012198	0	0.00711478	0.00626268	0.0108968	0	0.0113078	0	0.0039381	0	0.00152394	0	0
k__Bacteria;p__Actinobacteria;c__Actinobacteria;o__Actinomycetales;f__Corynebacteriaceae;g__Corynebacterium;s__	0.000527403	0	0	0	0	0	0	0.00056243	0	0.00363738	0	0	0	0	0
k__Bacteria;p__Actinobacteria;c__Actinobacteria;o__Actinomycetales;f__Corynebacteriaceae;g__Corynebacterium;s__kroppenstedtii	0	0	0	0	0	5.07099e-05	0	0	0	0	0	0	0	0	0
k__Bacteria;p__Actinobacteria;c__Actinobacteria;o__Actinomycetales;f__Gordoniaceae;g__Gordonia;s__	0	0	0	0	0	0	0	0.000843645	0	0	0	0	0	0	0.00124051
k__Bacteria;p__Actinobacteria;c__Actinobacteria;o__Actinomycetales;f__Microbacteriaceae;__;__	0.00334022	0.0016215	0	0	0.000829229	0.00144523	0	0	0	0	0.00058726	0.00191583	0	0	0
k__Bacteria;p__Actinobacteria;c__Actinobacteria;o__Actinomycetales;f__Microbacteriaceae;g__Microbacterium;s__	0	0	0.00041525	0	0	0	0	0	0	0	0	0	0	0	0
k__Bacteria;p__Actinobacteria;c__Actinobacteria;o__Actinomycetales;f__Microbacteriaceae;g__Salinibacterium;s__	0.00764734	0.00393792	0.00301056	0	0.00467685	0.00254817	0.00898248	0.0108736	0.00835792	0	0	0.000751308	0	0	0.00478482
k__Bacteria;p__Actinobacteria;c__Actinobacteria;o__Actinomycetales;f__Micrococcaceae;g__;s__	0	0	0	0	0	0	0	0	0	0	0	0	0	0	0.00527557
k__Bacteria;p__Actinobacteria;c__Actinobacteria;o__Actinomycetales;f__Micrococcaceae;g__Micrococcus;__	0.00940535	0.00550151	0.11505	0.0186096	0.00149261	0.00335953	0.00618466	0.0031871	0.0752212	0.0100727	0.00221086	0.0309633	0.0223015	0.944025	0.865493
k__Bacteria;p__Actinobacteria;c__Actinobacteria;o__Actinomycetales;f__Mycobacteriaceae;g__Mycobacterium;s__gordonae	0	0	0.00041525	0	0	0	0	0	0	0	0	0	0	0	0
k__Bacteria;p__Actinobacteria;c__Actinobacteria;o__Actinomycetales;f__Nakamurellaceae;g__;s__	0	0.000579106	0	0	0	0.000228195	0	0	0	0	0	0	0	0	0
k__Bacteria;p__Actinobacteria;c__Actinobacteria;o__Actinomycetales;f__Propionibacteriaceae;g__Propionibacterium;s__acnes	0	0	0	0.00236402	0	0	0.000589015	0	0	0.00111919	0	0.000441393	0	0	0.00250828
k__Bacteria;p__Actinobacteria;c__Actinobacteria;o__Actinomycetales;f__Sporichthyaceae;g__;s__	0.00632884	0.00301135	0.00768213	0	0.00192381	0.00161004	0.0060374	0.00646794	0	0.00559597	0.00151997	0.00568176	0	0	0
k__Bacteria;p__Actinobacteria;c__Actinobacteria;o__Bifidobacteriales;f__Bifidobacteriaceae;g__Bifidobacterium;s__	0	0	0	0	0	0	0	0	0	0.00139899	0	0	0	0	0
k__Bacteria;p__Armatimonadetes;__;__;__;__;__	0	0	0	3.78243e-05	0	0	0	0	0	0	0	0	0	0	0
k__Bacteria;p__Armatimonadetes;c__Armatimonadia;o__Armatimonadales;f__Armatimonadaceae;g__;s__	0.00342812	0.000752838	0.00397083	0	0.00296864	0.00153398	0.00235606	0.0019685	0	0	0.00176178	0.00737221	0.00420012	0	0
k__Bacteria;p__Armatimonadetes;c__Armatimonadia;o__FW68;f__;g__;s__	0.135191	0.104529	0.272093	0.283172	0.0347778	0.0272186	0.219555	0.177353	0.598328	0.464186	0.0970015	0.535072	0.599242	0	0.000231743
k__Bacteria;p__Armatimonadetes;c__Chthonomonadetes;o__Chthonomonadales;f__Chthonomonadaceae;g__;s__	0.00861425	0.00972898	0.00397083	0	0.0184918	0.0117901	0.00250331	0.00984252	0.00835792	0	0.0091198	0.00594472	0.00505501	0	0
k__Bacteria;p__Armatimonadetes;c__[Fimbriimonadia];o__[Fimbriimonadales];f__;g__;s__	0	0	0.00243959	0	0	0	0	0	0	0	0	0	0	0	0
k__Bacteria;p__Armatimonadetes;c__[Fimbriimonadia];o__[Fimbriimonadales];f__[Fimbriimonadaceae];g__Fimbriimonas;s__	0	0	0	0	0.000199015	0.00015213	0	0	0	0	0	0	0	0	0
k__Bacteria;p__Bacteroidetes;__;__;__;__;__	0	0.000115821	0	0	0	0	0	0	0	0	0	0.000225392	0.000111508	0	0
k__Bacteria;p__Bacteroidetes;c__Bacteroidia;o__Bacteroidales;f__;g__;s__	0.00355997	0.0044012	0.001661	0	0.00925419	0.00614858	0	0	0	0.00755456	0.004249	0.00189705	0.00345674	0	0
k__Bacteria;p__Bacteroidetes;c__Bacteroidia;o__Bacteroidales;f__Bacteroidaceae;g__Bacteroides;__	0.000615303	0	0	0	0	0	0	0.00056243	0	0	0	9.39135e-05	0	0	0
k__Bacteria;p__Bacteroidetes;c__Bacteroidia;o__Bacteroidales;f__Bacteroidaceae;g__Bacteroides;s__	0	0.000347464	0	0	0	0	0	0	0.00688299	0.00307778	0	0	0	0.000152854	0
k__Bacteria;p__Bacteroidetes;c__Bacteroidia;o__Bacteroidales;f__Bacteroidaceae;g__Bacteroides;s__eggerthii	0	0	0	0	0	0	0	0	0.00688299	0	0	0	0	0	0
k__Bacteria;p__Bacteroidetes;c__Bacteroidia;o__Bacteroidales;f__Bacteroidaceae;g__Bacteroides;s__fragilis	0	0	0	0	0	0	0	0	0	0	0	0	0	0	0.000368063
k__Bacteria;p__Bacteroidetes;c__Bacteroidia;o__Bacteroidales;f__Bacteroidaceae;g__Bacteroides;s__ovatus	0	0	0	0	0	0	0	0	0	0	0	0	0	0	0.000463487
k__Bacteria;p__Bacteroidetes;c__Bacteroidia;o__Bacteroidales;f__Porphyromonadaceae;g__Parabacteroides;s__	0	0.000347464	0	0	0	0	0	0	0	0	0	0	0	0	0
k__Bacteria;p__Bacteroidetes;c__Bacteroidia;o__Bacteroidales;f__Rikenellaceae;g__;s__	0	0	0	0	0	0	0	0	0	0	0	0	0	0	0.000177216
k__Bacteria;p__Bacteroidetes;c__Bacteroidia;o__Bacteroidales;f__S24-7;g__;s__	0	0	0	0	0	0	0	0	0	0	0	0	0	0	4.08959e-05
k__Bacteria;p__Bacteroidetes;c__Bacteroidia;o__Bacteroidales;f__[Barnesiellaceae];g__;s__	0	0	0	0	0	0	0	0	0	0	0	0	0	0	0.000436223
k__Bacteria;p__Bacteroidetes;c__Cytophagia;o__Cytophagales;__;__;__	0	0	0	0	0.00126043	0.000836714	0	0	0	0	0	0	0	0	0
k__Bacteria;p__Bacteroidetes;c__Cytophagia;o__Cytophagales;f__;g__;s__	0	0	0	0	0.000265353	0.000114097	0	0	0	0	0	0	0	0	0
k__Bacteria;p__Bacteroidetes;c__Cytophagia;o__Cytophagales;f__Cytophagaceae;g__;s__	0	0	0	0	9.95074e-05	0	0	0	0	0	0	0	0	0	0
k__Bacteria;p__Bacteroidetes;c__Cytophagia;o__Cytophagales;f__Cytophagaceae;g__Cytophaga;s__	0	0	0	0	0.00018243	7.60649e-05	0	0	0	0	0	0	0	0	0
k__Bacteria;p__Bacteroidetes;c__Cytophagia;o__Cytophagales;f__Cytophagaceae;g__Hymenobacter;s__	0.00769129	0.00689136	0.00243959	0.000510629	0.000829229	0.000583164	0.0038286	0.00365579	0	0.00167879	0.00245267	0.0024981	0.00115225	0	0
k__Bacteria;p__Bacteroidetes;c__Flavobacteriia;o__Flavobacteriales;f__Cryomorphaceae;g__;s__	0	0	0.000363344	0	0	0	0	0	0	0	0	0	0.000260184	0	0
k__Bacteria;p__Bacteroidetes;c__Flavobacteriia;o__Flavobacteriales;f__Cryomorphaceae;g__Brumimicrobium;s__	0	0	0	0	0	0	0	0	0	0	0	0	7.43384e-05	0	0
k__Bacteria;p__Bacteroidetes;c__Flavobacteriia;o__Flavobacteriales;f__Cryomorphaceae;g__Fluviicola;s__	0	0	0	0	0	0	0	0	0	0	0	0.00028174	0	0	0.00144499
k__Bacteria;p__Bacteroidetes;c__Flavobacteriia;o__Flavobacteriales;f__Flavobacteriaceae;g__Flavobacterium;s__	0	0	0	0	0	0	0	0	0	0	0	6.57394e-05	0	0	0
k__Bacteria;p__Bacteroidetes;c__Flavobacteriia;o__Flavobacteriales;f__Flavobacteriaceae;g__Flavobacterium;s__succinicans	0	0	0	0	0	0	0	0	0	0	0	0	0	0	5.45279e-05
k__Bacteria;p__Bacteroidetes;c__Flavobacteriia;o__Flavobacteriales;f__Flavobacteriaceae;g__Gelidibacter;s__	0	0	0	0	0	0	0	0	0	0	0	0	0	0	0.000667966
k__Bacteria;p__Bacteroidetes;c__Flavobacteriia;o__Flavobacteriales;f__Flavobacteriaceae;g__Lutimonas;s__	0	0	0	0	0	0	0	0	0	0	0	0	0	0	8.17918e-05
k__Bacteria;p__Bacteroidetes;c__Flavobacteriia;o__Flavobacteriales;f__Flavobacteriaceae;g__Psychroflexus;s__	0	0	0.000363344	0	0	0	0	0	0	0	0	0	0	0	0.000463487
k__Bacteria;p__Bacteroidetes;c__Sphingobacteriia;o__Sphingobacteriales;f__;g__;s__	0	0	0	0	0.00106141	0.000887424	0	0	0	0	0.000138179	5.63481e-05	0	0	2.72639e-05
k__Bacteria;p__Bacteroidetes;c__Sphingobacteriia;o__Sphingobacteriales;f__Sphingobacteriaceae;g__;s__	0.0103723	0.01164	0.0045937	0.00340419	0.00258719	0.00264959	0.0144309	0.0102175	0	0	0.0113652	0.0202008	0.0359426	0	0.00164947
k__Bacteria;p__Bacteroidetes;c__[Saprospirae];o__[Saprospirales];__;__;__	0	0	0	0	0	0.00010142	0	0	0	0	0	0	0	0	0
k__Bacteria;p__Bacteroidetes;c__[Saprospirae];o__[Saprospirales];f__Chitinophagaceae;g__;s__	0.000219751	0.000289553	0	0	0.00154237	0.000659229	0	0	0	0	0.00110543	0.00014087	0.000223015	0	0.00083155
k__Bacteria;p__Bacteroidetes;c__[Saprospirae];o__[Saprospirales];f__Chitinophagaceae;g__Sediminibacterium;s__	0	0	0	0	3.31691e-05	0	0	0	0	0	0.000379992	0.000122088	0	0	0
k__Bacteria;p__Bacteroidetes;c__[Saprospirae];o__[Saprospirales];f__Saprospiraceae;g__;s__	0.000175801	0	0.000363344	0	0.00114434	0.00040568	0	0	0	0	0.00504353	0.00083583	0.00263901	0.0345908	0.00358521
k__Bacteria;p__Chloroflexi;c__Anaerolineae;o__Caldilineales;f__Caldilineaceae;g__;s__	0	0	0.00111598	0	0	0	0	0	0	0	0	0	0	0	0
k__Bacteria;p__Chloroflexi;c__Anaerolineae;o__Caldilineales;f__Caldilineaceae;g__Caldilinea;s__	0	0	0	0	0	0	0	0	0	0	0	7.51308e-05	0	0	0.00513925
k__Bacteria;p__Chloroflexi;c__Anaerolineae;o__SBR1031;f__oc28;g__;s__	0.0262822	0.0181839	0.0120942	0.00465239	0.0732043	0.0747845	0.0366662	0.027934	0.00835792	0.0145495	0.0210032	0.00235723	0	0	0
k__Bacteria;p__Chloroflexi;c__Ktedonobacteria;o__Elev-1554;f__;g__;s__	0.00153826	0.0022006	0.00124575	0.00191013	0.00275304	0.00200304	0	0	0	0	0.00138179	0.000413219	0	0	0
k__Bacteria;p__Chloroflexi;c__Ktedonobacteria;o__Thermogemmatisporales;f__Thermogemmatisporaceae;g__;s__	0.355206	0.44041	0.180556	0.00953173	0.374181	0.397617	0.331615	0.313836	0.100295	0.232792	0.324375	0.00233845	0	0	0.00548005
k__Bacteria;p__Chloroflexi;c__TK17;o__mle1-48;f__;g__;s__	0	0	0.00119384	0	0	0	0	0	0	0	0	0	0	0	0
k__Bacteria;p__Chloroflexi;c__Thermomicrobia;o__Ellin6537;f__;g__;s__	0	0.00249016	0	0	0.00135993	0.00141988	0	0.000749906	0	0	0.000656349	0	0	0	0
k__Bacteria;p__Cyanobacteria;__;__;__;__;__	0.0130093	0.0154621	0.0413693	0.00347984	0.0136159	0.0190289	0.0132528	0.0312148	0.0314651	0.0221041	0.0219013	0.000187827	0.0033824	0	0.00643429
k__Bacteria;p__Cyanobacteria;c__ML635J-21;o__;f__;g__;s__	0	0.000347464	0	0	0	0	0	0	0	0	0.00245267	0.000131479	0.000260184	0	0
k__Bacteria;p__Cyanobacteria;c__Nostocophycideae;o__Nostocales;__;__;__	0	0.00428538	0	0.00151297	0	0	0	0	0	0	0	0	0	0	0
k__Bacteria;p__Cyanobacteria;c__Nostocophycideae;o__Nostocales;f__Nostocaceae;__;__	0.00536193	0.00671763	0.00576159	0.0122173	0.0060202	0.00783469	0.00485937	0	0	0	0.00659804	0.000892178	0	0	0
k__Bacteria;p__Cyanobacteria;c__Nostocophycideae;o__Nostocales;f__Nostocaceae;g__;s__	0.0365227	0.0535673	0.101606	0.234114	0.0477138	0.0556542	0.0443234	0.0471504	0.0457227	0.0528819	0.0595205	0.00389741	0.00438596	0	0.000109056
k__Bacteria;p__Cyanobacteria;c__Synechococcophycideae;o__Pseudanabaenales;__;__;__	0	0.000289553	0	0	0	0.00015213	0	0	0	0	0	0	0	0	0
k__Bacteria;p__Cyanobacteria;c__Synechococcophycideae;o__Pseudanabaenales;f__Pseudanabaenaceae;__;__	0	0	0	0	0	2.5355e-05	0	0	0	0	0	0	0	0	0
k__Bacteria;p__Cyanobacteria;c__Synechococcophycideae;o__Pseudanabaenales;f__Pseudanabaenaceae;g__Leptolyngbya;s__	0.0567837	0.0935256	0.0315071	0.0475641	0.119426	0.132328	0.0119276	0.0310274	0.00442478	0	0.132341	0.00178436	0.00769402	0	0.0089562
k__Bacteria;p__Cyanobacteria;c__Synechococcophycideae;o__Synechococcales;f__Chamaesiphonaceae;g__;s__	0.0090977	0.00880241	0.0037113	0	0.0048427	0.00496957	0	0.00178103	0	0	0.0137488	0.000929743	0	0	0
k__Bacteria;p__FBP;c__;o__;f__;g__;s__	0	0	0	0	0.0018243	0.00143256	0	0	0	0	0.000690894	0.000788873	0	0	0
k__Bacteria;p__Firmicutes;c__Bacilli;o__Bacillales;f__;g__;s__	0	0	0	0	0	0	0	0	0	0	0	0	0	0.00368378	0
k__Bacteria;p__Firmicutes;c__Bacilli;o__Bacillales;f__Alicyclobacillaceae;g__Alicyclobacillus;s__	0	0	0.000596922	0.00209925	0	0	0	0	0	0	0	0	0.000148677	0.014032	0.000995133
k__Bacteria;p__Firmicutes;c__Bacilli;o__Bacillales;f__Bacillaceae;g__Bacillus;s__muralis	0	0	0	0	0	0	0	0	0	0	0	0	0	0	0.0012814
k__Bacteria;p__Firmicutes;c__Bacilli;o__Bacillales;f__Staphylococcaceae;g__Staphylococcus;s__	0	0	0	0	0	2.5355e-05	0	0	0	0	0	0	0	0	0
k__Bacteria;p__Firmicutes;c__Clostridia;o__Clostridiales;f__Clostridiaceae;g__Clostridium;s__	0	0	0	0	0.000563875	0.000481744	0	0	0.00147493	0	0	0	0	0	2.72639e-05
k__Bacteria;p__Firmicutes;c__Clostridia;o__Clostridiales;f__Clostridiaceae;g__Clostridium;s__bowmanii	0	0	0	0	0.00101166	0.00125507	0	0	0	0	0	0.000741916	0	0	0
k__Bacteria;p__Firmicutes;c__Clostridia;o__Clostridiales;f__Lachnospiraceae;g__;s__	0	0	0	0.000151297	0	0	0.0019143	0	0	0.00223839	0	0	0	0	5.45279e-05
k__Bacteria;p__Firmicutes;c__Clostridia;o__Clostridiales;f__Lachnospiraceae;g__Blautia;s__	0	0	0	0	0	0	0	0	0	0	0	0	0	0	0.000204479
k__Bacteria;p__Firmicutes;c__Clostridia;o__Clostridiales;f__Lachnospiraceae;g__Clostridium;s__piliforme	0	0	0	0	0	0	0	0	0.00147493	0	0	0	0	0	0
k__Bacteria;p__Firmicutes;c__Clostridia;o__Clostridiales;f__Lachnospiraceae;g__Lachnospira;s__	0	0	0	0	0	0	0	0	0	0	0	0	0	0	8.17918e-05
k__Bacteria;p__Firmicutes;c__Clostridia;o__Clostridiales;f__Lachnospiraceae;g__Roseburia;s__	0	0.00150568	0	0	0	0	0	0	0	0	0	0	0	0	0
k__Bacteria;p__Firmicutes;c__Clostridia;o__Clostridiales;f__Lachnospiraceae;g__Roseburia;s__faecis	0	0	0	0	0.000315107	0	0	0	0.00294985	0	0	0	0	0	0
k__Bacteria;p__Firmicutes;c__Clostridia;o__Clostridiales;f__Lachnospiraceae;g__Shuttleworthia;s__	0	0	0	0	0	0	0	0	0	0	0	0	0	0	4.08959e-05
k__Bacteria;p__Firmicutes;c__Clostridia;o__Clostridiales;f__Ruminococcaceae;g__;s__	0	0	0	0	0	0	0	0	0	0	0	0	0	0	0.000231743
k__Bacteria;p__Firmicutes;c__Clostridia;o__Clostridiales;f__Ruminococcaceae;g__Faecalibacterium;s__prausnitzii	0	0	0	0	0	0	0	0	0.00491642	0	0	0	0	0	0
k__Bacteria;p__Firmicutes;c__Clostridia;o__Clostridiales;f__Veillonellaceae;g__Dialister;s__	0	0	0	0	0	0	0	0.0012186	0	0	0	0	0	0	0
k__Bacteria;p__Firmicutes;c__Clostridia;o__Clostridiales;f__Veillonellaceae;g__Phascolarctobacterium;s__	0	0	0	7.56487e-05	0	0	0.00176704	0	0	0.00111919	0	0	0	0	0
k__Bacteria;p__Gemmatimonadetes;c__Gemmatimonadetes;o__N1423WL;f__;g__;s__	0	0	0	0	0	0.000583164	0	0	0	0	0	0	0	0	0
k__Bacteria;p__Nitrospirae;c__Nitrospira;o__Nitrospirales;f__[Thermodesulfovibrionaceae];g__LCP-6;s__	0	0	0	0	0	0	0	0	0	0	0	0.00069496	0	0	0
k__Bacteria;p__OD1;c__ZB2;o__;f__;g__;s__	0	0	0	0	0.000165846	0	0	0	0	0	0	0	0	0	0
k__Bacteria;p__OP11;c__WCHB1-64;o__d153;f__;g__;s__	0	0	0	0	4.97537e-05	0	0	0	0	0	0	0	0	0	0.00171763
k__Bacteria;p__Planctomycetes;c__OM190;o__agg27;f__;g__;s__	0	0	0	0	0	0	0	0	0	0	0	4.69567e-05	0	0	0
k__Bacteria;p__Planctomycetes;c__Phycisphaerae;o__WD2101;f__;g__;s__	0	0.000405374	0	0	0.000364861	0.000684584	0	0	0	0	0	0	0	0	0
k__Bacteria;p__Planctomycetes;c__Planctomycetia;o__Gemmatales;f__Gemmataceae;g__;s__	0	0.00225851	0	9.45609e-05	0.0019404	0.00205375	0	0	0	0	0.000345447	0	0	0	0
k__Bacteria;p__Planctomycetes;c__Planctomycetia;o__Gemmatales;f__Gemmataceae;g__Gemmata;s__	0	0.000463285	0	0	0.00215599	0.00264959	0	0	0	0	0	0.000845221	0	0	0
k__Bacteria;p__Planctomycetes;c__Planctomycetia;o__Gemmatales;f__Isosphaeraceae;g__;s__	0.000571353	0.000231642	0.00368534	0.0118958	0.000547291	0.00116633	0	0.00131234	0	0	0.000207268	0.000253566	0	0	0
k__Bacteria;p__Planctomycetes;c__Planctomycetia;o__Planctomycetales;f__Planctomycetaceae;g__Planctomyces;s__	0	0	0.000726688	0	0	0	0	0	0	0	0	0	0	0	0
k__Bacteria;p__Proteobacteria;__;__;__;__;__	0	0	0	0	0.000315107	0.000532454	0.00397585	0	0	0	0.0116416	0.000441393	0.00278769	0	0
k__Bacteria;p__Proteobacteria;c__Alphaproteobacteria;__;__;__;__	0	0.000694927	0.00461966	0	0.00121067	0.00144523	0.00206155	0	0	0.00755456	0.00148542	0	0	0	0
k__Bacteria;p__Proteobacteria;c__Alphaproteobacteria;o__;f__;g__;s__	0	0	0	0	0.00326716	0.00268763	0	0	0	0	0.00259085	0.000892178	0	0	0
k__Bacteria;p__Proteobacteria;c__Alphaproteobacteria;o__Caulobacterales;f__Caulobacteraceae;__;__	0	0	0	0	0.00152578	0	0	0	0	0	0.000449081	0	0	0	0
k__Bacteria;p__Proteobacteria;c__Alphaproteobacteria;o__Caulobacterales;f__Caulobacteraceae;g__;s__	0	0.00249016	0	0	0.006667	0.00363844	0	0.00224972	0	0	0.00207268	0.000356871	0	0	0
k__Bacteria;p__Proteobacteria;c__Alphaproteobacteria;o__Caulobacterales;f__Caulobacteraceae;g__Brevundimonas;s__diminuta	0	0	0	0	0	0	0	0	0	0	0	0	0	0	0.0113418
k__Bacteria;p__Proteobacteria;c__Alphaproteobacteria;o__RF32;f__;g__;s__	0	0	0	0	0	0	0	0	0	0	0	0	0	0	4.08959e-05
k__Bacteria;p__Proteobacteria;c__Alphaproteobacteria;o__Rhizobiales;__;__;__	0	0.000521195	0.00153123	0	0.000265353	0.000659229	0	0	0	0	0	0	0	0	0
k__Bacteria;p__Proteobacteria;c__Alphaproteobacteria;o__Rhizobiales;f__;g__;s__	0	0	0	0	0	0.000266227	0	0	0	0	0	0	0	0	0
k__Bacteria;p__Proteobacteria;c__Alphaproteobacteria;o__Rhizobiales;f__Beijerinckiaceae;g__;s__	0	0	0	0	0	0.000278905	0	0	0	0	0	0	0	0	0
k__Bacteria;p__Proteobacteria;c__Alphaproteobacteria;o__Rhizobiales;f__Bradyrhizobiaceae;g__Bosea;s__genosp.	0	0	0	0	0.000298522	0	0	0	0	0	0	0.000507133	0	0	0
k__Bacteria;p__Proteobacteria;c__Alphaproteobacteria;o__Rhizobiales;f__Bradyrhizobiaceae;g__Bradyrhizobium;s__	0.00443898	0.00538568	0.000337391	0	0.00399688	0.00314402	0	0.00862392	0	0.00223839	0.00376537	0.000713742	0.0059099	0	0.0144635
k__Bacteria;p__Proteobacteria;c__Alphaproteobacteria;o__Rhizobiales;f__Hyphomicrobiaceae;g__Devosia;s__	0	0	0	0	0	8.87424e-05	0	0	0	0	0	0	0	0	0
k__Bacteria;p__Proteobacteria;c__Alphaproteobacteria;o__Rhizobiales;f__Hyphomicrobiaceae;g__Hyphomicrobium;s__	0	0	0	0	0.000663383	0.0010142	0	0	0	0	0.000725439	0	0	0	0
k__Bacteria;p__Proteobacteria;c__Alphaproteobacteria;o__Rhizobiales;f__Methylobacteriaceae;g__Methylobacterium;s__	0	0	0	0	0	0	0	0	0	0.00391718	0	0	0	0	0
k__Bacteria;p__Proteobacteria;c__Alphaproteobacteria;o__Rhizobiales;f__Methylobacteriaceae;g__Methylobacterium;s__adhaesivum	0	0	0	0	0	0	0	0	0	0	0	0	0	0	0.00368063
k__Bacteria;p__Proteobacteria;c__Alphaproteobacteria;o__Rhizobiales;f__Methylocystaceae;__;__	0.00303257	0.00335881	0	0	0.00145944	0.00109026	0	0.00224972	0	0	0.00628714	0.00115514	0.00137526	0	0
k__Bacteria;p__Proteobacteria;c__Alphaproteobacteria;o__Rhizobiales;f__Methylocystaceae;g__;s__	0	0	0	0	0.00039803	0.000114097	0	0	0	0	0	0	0	0	0
k__Bacteria;p__Proteobacteria;c__Alphaproteobacteria;o__Rhizobiales;f__Phyllobacteriaceae;g__;s__	0	0	0	0.0339663	0	0	0	0	0	0	0	0	0	0	0
k__Bacteria;p__Proteobacteria;c__Alphaproteobacteria;o__Rhodobacterales;f__Rhodobacteraceae;__;__	0	0	0.00321819	0	0	0	0	0	0	0	0	0	0	0	0
k__Bacteria;p__Proteobacteria;c__Alphaproteobacteria;o__Rhodobacterales;f__Rhodobacteraceae;g__Paracoccus;__	0	0	0	0.00525758	0	0	0	0	0	0	0	0	0	0	0
k__Bacteria;p__Proteobacteria;c__Alphaproteobacteria;o__Rhodobacterales;f__Rhodobacteraceae;g__Paracoccus;s__	0	0	0	0	0	0	0.00265057	0	0	0	0	0	0.000297354	0	0
k__Bacteria;p__Proteobacteria;c__Alphaproteobacteria;o__Rhodobacterales;f__Rhodobacteraceae;g__Rhodobacter;s__	0	0	0	0	0.000248769	0.000164807	0	0	0	0	0	0	0	0	0.00263097
k__Bacteria;p__Proteobacteria;c__Alphaproteobacteria;o__Rhodospirillales;f__Acetobacteraceae;__;__	0	0	0	0.000189122	3.31691e-05	0.000494422	0	0	0	0	0.0106398	1.87827e-05	0	0	0
k__Bacteria;p__Proteobacteria;c__Alphaproteobacteria;o__Rhodospirillales;f__Acetobacteraceae;g__;s__	0.0787588	0.0398425	0.0749526	0.0778992	0.0496376	0.0481111	0.11044	0.125609	0.0442478	0.0665921	0.0395537	0.110254	0.0398454	0	0.00245375
k__Bacteria;p__Proteobacteria;c__Alphaproteobacteria;o__Rhodospirillales;f__Acetobacteraceae;g__Acidisphaera;s__	0.000307652	0	0	0.000132385	0	2.5355e-05	0	0	0	0	0	0	0	0	0
k__Bacteria;p__Proteobacteria;c__Alphaproteobacteria;o__Rhodospirillales;f__Rhodospirillaceae;g__;s__	0	0.000579106	0.00360748	0	0.000679967	0.000557809	0	0	0	0	0	0	0	0	0
k__Bacteria;p__Proteobacteria;c__Alphaproteobacteria;o__Rickettsiales;__;__;__	0	0.000115821	0	0	0	0	0	0	0	0	0	0	0	0	0
k__Bacteria;p__Proteobacteria;c__Alphaproteobacteria;o__Rickettsiales;f__;g__;s__	0.00162616	0.000115821	0	0	0	0.000215517	0	0	0	0.00643537	0.000138179	0	0	0	0
k__Bacteria;p__Proteobacteria;c__Alphaproteobacteria;o__Rickettsiales;f__Rickettsiaceae;g__;s__	0.00153826	0.000463285	0	0	0.000348276	0.000316937	0	0	0.0093412	0	0	0.000187827	0.000706215	0	0
k__Bacteria;p__Proteobacteria;c__Alphaproteobacteria;o__Sphingomonadales;__;__;__	0.000175801	0	0	0	0	0	0	0	0	0	0	0	0	0	0
k__Bacteria;p__Proteobacteria;c__Alphaproteobacteria;o__Sphingomonadales;f__;g__;s__	0	0.00173732	0	0	0	0	0	0	0	0	0	0	0	0.000183425	0.0113691
k__Bacteria;p__Proteobacteria;c__Alphaproteobacteria;o__Sphingomonadales;f__Sphingomonadaceae;__;__	0.014987	0.00880241	0.00775999	0	0.0145281	0.0108266	0.0141364	0.0203412	0	0.00167879	0.00994887	0.0662653	0.0700268	0	0
k__Bacteria;p__Proteobacteria;c__Alphaproteobacteria;o__Sphingomonadales;f__Sphingomonadaceae;g__;s__	0.0166132	0.018126	0.0111598	0.015716	0.0437335	0.0341405	0	0.0187477	0.00884956	0.0128707	0.0340265	0.0264554	0.0114481	0	0
k__Bacteria;p__Proteobacteria;c__Alphaproteobacteria;o__Sphingomonadales;f__Sphingomonadaceae;g__Novosphingobium;s__	0	0	0	0	0.00412956	0.00316937	0	0	0	0	0.00521625	0.000929743	0	0	0
k__Bacteria;p__Proteobacteria;c__Alphaproteobacteria;o__Sphingomonadales;f__Sphingomonadaceae;g__Sphingomonas;s__	0.000439502	0	0.00194648	0	0	0	0	0	0	0	0	0	0	0	0.000286271
k__Bacteria;p__Proteobacteria;c__Alphaproteobacteria;o__Sphingomonadales;f__Sphingomonadaceae;g__Sphingomonas;s__echinoides	0	0	0	0	0	0	0	0	0	0	0	0.0011927	0.00189563	0	0
k__Bacteria;p__Proteobacteria;c__Alphaproteobacteria;o__Sphingomonadales;f__Sphingomonadaceae;g__Sphingopyxis;s__	0	0	0	0	0	0	0	0	0	0	0	0.000150262	0	0	0
k__Bacteria;p__Proteobacteria;c__Alphaproteobacteria;o__Sphingomonadales;f__Sphingomonadaceae;g__Zymomonas;s__	0	0	0.00744855	0	0.00540657	0.00605984	0	0	0	0	0.00628714	0.0111851	0.00888344	0	0
k__Bacteria;p__Proteobacteria;c__Betaproteobacteria;o__Burkholderiales;__;__;__	0	0	0	0	0	8.87424e-05	0	0	0	0	0	0	0	0	0
k__Bacteria;p__Proteobacteria;c__Betaproteobacteria;o__Burkholderiales;f__Comamonadaceae;__;__	0.000747154	0	0	0.000643014	8.29229e-05	8.87424e-05	0	0	0	0	0	0.000122088	0	0	0
k__Bacteria;p__Proteobacteria;c__Betaproteobacteria;o__Burkholderiales;f__Comamonadaceae;g__Acidovorax;s__	0	0	0	0.000416068	0	0	0	0	0	0	0	0	0	0	0.000313535
k__Bacteria;p__Proteobacteria;c__Betaproteobacteria;o__Burkholderiales;f__Comamonadaceae;g__Methylibium;s__	0	0	0	0	0.000381445	0.000215517	0	0	0	0	0.000172724	0	0	0	0
k__Bacteria;p__Proteobacteria;c__Betaproteobacteria;o__Burkholderiales;f__Comamonadaceae;g__Polaromonas;s__	0.000439502	0	0	0	0	0	0.00147254	0	0	0	0.00113998	0.00083583	0.00167261	0	0
k__Bacteria;p__Proteobacteria;c__Betaproteobacteria;o__Burkholderiales;f__Oxalobacteraceae;__;__	0	0	0	0	0.000132677	0	0	0	0	0	0.000276358	0.000197218	0	0	0
k__Bacteria;p__Proteobacteria;c__Betaproteobacteria;o__Burkholderiales;f__Oxalobacteraceae;g__;s__	0	0	0	0	0	0	0	0	0	0	0.000552715	0	0	0	0
k__Bacteria;p__Proteobacteria;c__Betaproteobacteria;o__Burkholderiales;f__Oxalobacteraceae;g__Collimonas;s__	0	0	0	0	0	0	0	0	0	0	0	0.000244175	0.000631876	0	0
k__Bacteria;p__Proteobacteria;c__Betaproteobacteria;o__Burkholderiales;f__Oxalobacteraceae;g__Herminiimonas;s__	0	0	0	0	0	0	0	0	0	0	0	0.000525915	0.000408861	0	0
k__Bacteria;p__Proteobacteria;c__Betaproteobacteria;o__Burkholderiales;f__Oxalobacteraceae;g__Janthinobacterium;s__	0	0	0	0	0	0	0	0	0	0	0	0.000112696	0.000371692	0	0
k__Bacteria;p__Proteobacteria;c__Betaproteobacteria;o__Burkholderiales;f__Oxalobacteraceae;g__Ralstonia;s__	0	0	0	0	0	0	0	0	0	0	0	0	0	0	0.000354431
k__Bacteria;p__Proteobacteria;c__Betaproteobacteria;o__Neisseriales;f__Neisseriaceae;g__Vitreoscilla;s__	0	0	0.000233578	0	0	0	0	0	0	0	0	0	0	0	0
k__Bacteria;p__Proteobacteria;c__Deltaproteobacteria;__;__;__;__	0	0	0	0	0	2.5355e-05	0	0	0	0	0	0	0	0	0
k__Bacteria;p__Proteobacteria;c__Deltaproteobacteria;o__;f__;g__;s__	0	0	0	0	0.000281938	0.00020284	0	0	0	0	0	0	0	0	0
k__Bacteria;p__Proteobacteria;c__Deltaproteobacteria;o__Bdellovibrionales;f__Bacteriovoracaceae;g__Bacteriovorax;s__	0	0	0	0	0	0	0	0	0	0	0	0	0	0.00168139	6.81598e-05
k__Bacteria;p__Proteobacteria;c__Deltaproteobacteria;o__Bdellovibrionales;f__Bdellovibrionaceae;g__Bdellovibrio;s__	0	0.00237433	0	0	0.00880641	0.00448783	0	0	0	0	0.00238358	0.00461115	0.00654178	0	0
k__Bacteria;p__Proteobacteria;c__Deltaproteobacteria;o__Desulfovibrionales;f__Desulfovibrionaceae;g__Desulfovibrio;s__	0	0	0	0	0	0	0.000883522	0	0	0	0	0	0	0	0
k__Bacteria;p__Proteobacteria;c__Deltaproteobacteria;o__MIZ46;f__;g__;s__	0	0	0	0	0.000646798	0.000494422	0	0	0	0	0	0.000338088	0.000260184	0	0
k__Bacteria;p__Proteobacteria;c__Deltaproteobacteria;o__Myxococcales;__;__;__	0	0	0	0.00017021	0.000381445	0.000126775	0	0	0	0	0.000138179	5.63481e-05	0	0	0
k__Bacteria;p__Proteobacteria;c__Deltaproteobacteria;o__Myxococcales;f__;g__;s__	0	0	0	0.000907784	0.00140969	0.000621197	0.000294507	0	0	0	0	0.000169044	0.000223015	0	0.000490751
k__Bacteria;p__Proteobacteria;c__Deltaproteobacteria;o__Myxococcales;f__Haliangiaceae;g__;s__	0	0	0	0	4.97537e-05	7.60649e-05	0	0	0	0	0	0	0	0	0
k__Bacteria;p__Proteobacteria;c__Deltaproteobacteria;o__Myxococcales;f__Myxococcaceae;g__;s__	0	0	0	0	6.63383e-05	0	0	0	0	0	0	0	0	0	0
k__Bacteria;p__Proteobacteria;c__Deltaproteobacteria;o__Myxococcales;f__Polyangiaceae;g__;s__	0	0	0	0	0	7.60649e-05	0	0	0	0	0	0	0	0	0.00100877
k__Bacteria;p__Proteobacteria;c__Epsilonproteobacteria;o__Campylobacterales;f__Helicobacteraceae;g__Sulfuricurvum;s__kujiense	0.00470268	0	0	0.00130494	0	0	0.0101605	0	0	0	0	0	0	0	0.00069523
k__Bacteria;p__Proteobacteria;c__Gammaproteobacteria;__;__;__;__	0.000175801	0.000347464	0	0	0	0	0	0	0	0	0	0	0	0	0
k__Bacteria;p__Proteobacteria;c__Gammaproteobacteria;o__Aeromonadales;f__Aeromonadaceae;g__Oceanisphaera;s__	0	0	0	0	0	0	0	0	0	0	0	0	0	0	0.000518015
k__Bacteria;p__Proteobacteria;c__Gammaproteobacteria;o__Alteromonadales;f__Idiomarinaceae;g__Idiomarina;s__	0	0	0	0	0	0	0	0	0	0	0	0	0	0	0.000572542
k__Bacteria;p__Proteobacteria;c__Gammaproteobacteria;o__Legionellales;f__;g__;s__	0	0	0	0	0	0	0	0	0	0	0.000103634	0	0	0	0
k__Bacteria;p__Proteobacteria;c__Gammaproteobacteria;o__Legionellales;f__Legionellaceae;g__Legionella;__	0	0	0	0	0	0	0	0	0	0	0	7.51308e-05	0	0	0
k__Bacteria;p__Proteobacteria;c__Gammaproteobacteria;o__Oceanospirillales;f__Halomonadaceae;g__Halomonas;s__	0	0	0	0.000359331	0	0	0	0	0	0	0	5.63481e-05	0	0.00165082	0.00076339
k__Bacteria;p__Proteobacteria;c__Gammaproteobacteria;o__Pseudomonadales;f__Pseudomonadaceae;g__Pseudomonas;__	0	0	0	0	0	0	0	0	0	0	0	0.000150262	0	0	0.000381695
k__Bacteria;p__Proteobacteria;c__Gammaproteobacteria;o__Vibrionales;f__Vibrionaceae;g__Photobacterium;s__	0	0	0.000181672	0	0	0	0	0	0	0	0	0	0	0	0.00062707
k__Bacteria;p__Proteobacteria;c__Gammaproteobacteria;o__Xanthomonadales;f__Sinobacteraceae;g__;s__	0	0.000231642	0	0	9.95074e-05	0	0	0	0	0	0.000207268	0	0	0	0
k__Bacteria;p__Proteobacteria;c__Gammaproteobacteria;o__Xanthomonadales;f__Xanthomonadaceae;g__;s__	0	0	0	0	0	5.07099e-05	0	0	0	0	0	0	0	0	0.000845182
k__Bacteria;p__Proteobacteria;c__Gammaproteobacteria;o__Xanthomonadales;f__Xanthomonadaceae;g__Dokdonella;s__	0	0	0	0	0	3.80325e-05	0	0	0	0	0	0	0	0	0
k__Bacteria;p__Proteobacteria;c__TA18;o__CV90;f__;g__;s__	0	0	0	0	0	0	0	0	0	0	0	0	0.00156111	0	0
k__Bacteria;p__TM7;c__SC3;o__;f__;g__;s__	0	0	0	0	0	0.00020284	0	0	0	0	0	0.000328697	0	0	0
k__Bacteria;p__TM7;c__TM7-1;o__;f__;g__;s__	0.000527403	0.00144776	0	0	0.00295205	0.00171146	0	0	0	0	0.000898162	0	0.00115225	0	0
k__Bacteria;p__TM7;c__TM7-3;o__EW055;f__;g__;s__	0.000659254	0	0	0	0.000464368	0.000507099	0	0	0	0.00139899	0	0	0.000371692	0	0
k__Bacteria;p__Verrucomicrobia;c__Verrucomicrobiae;o__Verrucomicrobiales;f__Verrucomicrobiaceae;g__Akkermansia;s__muciniphila	0	0	0	0	0	0	0	0	0	0	0	0	0	0	9.54237e-05
k__Bacteria;p__Verrucomicrobia;c__Verrucomicrobiae;o__Verrucomicrobiales;f__Verrucomicrobiaceae;g__Luteolibacter;s__	0.000307652	0	0	0	0	0	0	0	0	0	0	0	0	0	0
k__Bacteria;p__Verrucomicrobia;c__[Spartobacteria];o__[Chthoniobacterales];f__[Chthoniobacteraceae];g__;s__	0.000175801	0	0	0	0	0	0	0	0	0	0	0	0	0	0
k__Bacteria;p__Verrucomicrobia;c__[Spartobacteria];o__[Chthoniobacterales];f__[Chthoniobacteraceae];g__Candidatus Xiphinematobacter;s__	0	0	0	0	0	0	0	0	0	0	0	0	0.00174695	0	0
k__Bacteria;p__WPS-2;c__;o__;f__;g__;s__	0.0952402	0.0517721	0.0296644	0.000491716	0.0651608	0.0571247	0.0429981	0.0605549	0	0.0106323	0.0647368	0.0257135	0.0152394	0	0.0111237
k__Bacteria;p__WS6;c__B142;o__;f__;g__;s__	0.00171406	0.00301135	0	0	0.00583777	0.00655426	0	0	0	0	0.00670167	0.000478959	0.0004832	0	0.00940606
k__Bacteria;p__[Thermi];c__Deinococci;o__Deinococcales;f__Deinococcaceae;g__Deinococcus;s__	0	0	0	0	0	0	0	0	0	0	0	0.000291132	0	0	0
k__Bacteria;p__[Thermi];c__Deinococci;o__Thermales;f__Thermaceae;g__Meiothermus;s__	0	0	0.00137552	0	0	0	0	0	0	0	0	0	0	0	0

## Sheet: Shannon indeces fungi
	Shannon index
C-ice16-1	3.39204
C-ice16-2	3.26982
C-ice17-1	3.93311
C-ice17-2	3.5029
Cry17-1	3.64637
Cry17-2	3.90801
D-ice16-1	3.14377
D-ice16-2	3.39244
D-ice17-1	3.44047
D-ice17-2	3.75765
S-wtr16	3.15614
S-wtr17-1	4.08625
S-wtr17-2	4.19787
Snow17-1	3.36454
Snow17-2	3.96377

## Sheet: Shannon indeces bacteria
	Shannon index
C-ice16-1	5.44177
C-ice16-2	5.27958
C-ice17-1	5.35072
C-ice17-2	3.84903
Cry17-1	5.6531
Cry17-2	5.33816
D-ice16-1	5.03051
D-ice16-2	5.301
D-ice17-1	3.64603
D-ice17-2	4.21839
S-wtr16	5.74132
S-wtr17-1	5.13711
S-wtr17-2	4.53489
Snow17-1	2.73527
Snow17-2	3.31252

[truncated: 5 more sheets: Rarefaction curves_fungi, Rarefaction curves_bacteria, SIMPER, Media composition, Phylogenetic trees]
